# Supplementary material for: Metabolic Alterations in Colombian Women with Rheumatoid Arthritis and Systemic Lupus Erythematosus Reveal Potential Lipid Biomarkers Associated with Inflammation and Cardiovascular Risk
Source: Int J Mol Sci. 2025 May 9;26(10):4527. doi: 10.3390/ijms26104527 (PMC12111616; doi:10.3390/ijms26104527)
Supplement: Supplementary file 1 [file ijms-26-04527-s001.zip]

Archive with 2 entries (2 files):
- supplementary figures.pdf
- supplementary tables080425.xls
