# Supplementary material for: Metabolic Alterations in Colombian Women with Rheumatoid Arthritis and Systemic Lupus Erythematosus Reveal Potential Lipid Biomarkers Associated with Inflammation and Cardiovascular Risk
Source: Int J Mol Sci. 2025 May 9;26(10):4527. doi: 10.3390/ijms26104527 (PMC12111616; doi:10.3390/ijms26104527)
Supplement: Supplementary file 1 [file ijms-26-04527-s001.zip › supplementary tables080425.xls]

## Sheet: Table S1
Table S1. Additional Patient Characteristics, Including Comorbidities and Medications
Feature	HC	RA	SLE	p-value
low_hdl				1.54e-02
No, n (%)	25 (96.2)	16 (69.6)	15 (68.2)
Yes, n (%)	1 (3.8)	7 (30.4)	7 (31.8)
high_ldl				2.2e-01
No, n (%)	16 (61.5)	11 (47.8)	8 (36.4)
Yes, n (%)	10 (38.5)	12 (52.2)	14 (63.6)
high_triglyceride				0.452
No, n (%)	20 (76.9)	14 (60.9)	15 (68.2)
Yes, n (%)	6 (23.1)	9 (39.1)	7 (31.8)
hypercholesterolemia				1.46e-01
no, n (%)	13 (50.0)	16 (69.6)	17 (77.3)
yes, n (%)	13 (50.0)	7 (30.4)	5 (22.7)
leukopenia_status				6.96e-01
No, n (%)	22 (84.6)	21 (91.3)	18 (81.8)
Yes, n (%)	4 (15.4)	2 (8.7)	4 (18.2)
lymphopenia_status				2.33e-02
No, n (%)	24 (92.3)	17 (73.9)	13 (59.1)
Yes, n (%)	2 (7.7)	6 (26.1)	9 (40.9)
trombocytopenia_status				0.634
No, n (%)	26 (100.0)	22 (95.7)	22 (100.0)
Yes, n (%)	0 (0.0)	1 (4.3)	0 (0.0)
high_crp				1.92e-01
No, n (%)	20 (83.3)	14 (60.9)	7 (70.0)
Yes, n (%)	4 (16.7)	9 (39.1)	3 (30.0)
high_esr				1.48e-01
No, n (%)	25 (96.2)	18 (78.3)	18 (81.8)
Yes, n (%)	1 (3.8)	5 (21.7)	4 (18.2)
low_c3				1
No, n (%)	-	-	5 (22.7)
Yes, n (%)	-	-	17 (77.3)
low_c4				1
No, n (%)	-	-	17 (77.3)
Yes, n (%)	-	-	5 (22.7)
Comorbidities
Comorbidities				7.68e-01
no, n (%)	-	12 (52.2)	10 (45.5)
yes, n (%)	-	11 (47.8)	12 (54.5)
hypertension				1,00E+00
no, n (%)	-	21 (91.3)	20 (90.9)
yes, n (%)	-	2 (8.7)	2 (9.1)
hypotiroidism				4.91e-01
no, n (%)	-	19 (82.6)	16 (72.7)
yes, n (%)	-	4 (17.4)	6 (27.3)
Sjögren’s disease				6.65e-01
no, n (%)	-	21 (91.3)	19 (86.4)
yes, n (%)	-	2 (8.7)	3 (13.6)
Medications
Methotrexate				6.72e-03
no, n (%)	-	8 (34.8)	17 (77.3)
yes, n (%)	-	15 (65.2)	5 (22.7)
Oral glucocorticoid				1.36e-01
no, n (%)	-	7 (30.4)	12 (54.5)
yes, n (%)	-	16 (69.6)	10 (45.5)
GC dose ≤ 15 mg				0.264
No, n (%)	-	1 (6.2)	3 (30.0)
Yes, n (%)	-	15 (93.8)	7 (70.0)
Antimalarial drugs (chloroquine and hydroxychloroquine)				6.62e-04
no, n (%)	-	20 (87.0)	8 (36.4)
yes, n (%)	-	3 (13.0)	14 (63.6)
Azathioprine				1.09e-01
no, n (%)	-	23 (100.0)	19 (86.4)
yes, n (%)	-	0 (0.0)	3 (13.6)
Leflunomide				1.48e-03
no, n (%)	-	14 (60.9)	22 (100.0)
yes, n (%)	-	9 (39.1)	0 (0.0)
complement consumido

## Sheet: Table S2
Table S2: Metabolite Identification and Quality Control Parameters
Compound	Formula	Mass	RT	%CV QC	ID Level
Fatty Acyls
FA 12:1	C12H22O2	198.162	5.65	1.88691	4
FA 13:3;O	C13H20O3	224.141	5.65	2.24108	4
CAR 4:0	C11H22NO4	232.154	5.65	1.21717	4
CAR 10:0	C17H33NO4	315.241	4.9	1.50689	2
trans-13-octadecenoic acid	C18H34O2	282.468	20.449	6.70747	1
FA 12:0	C12H24O2	200.318	14.725	3.46838	1
FA 11:3;O	C11H16O3	196.11	4.86	2.30802	4
2-Hydroxy-3-methylbutyric acid	C5H10O3	118.131	8.475	2.65061	1
Erucamide	C22H43NO	337.592	25.084	21.4114	1
3-Hydroxyisovaleric acid	C5H10O3	118.131	9.103	2.95389	1
FA 6:0	C6H12O2	116.158	7.023	10.4264	1
heptanoic acid	C7H14O2	130.185	8.443	2.34082	1
FA 17:0	C17H34O2	270.451	19.705	4.99289	1
CAR 10:1	C17H31NO4	313.225	4.63	1.79473	2
CAR 8:0	C15H29NO4	287.21	4.21	1.67266	2
FA 10:3	C10H14O2	166.099	3.54	3.23548	4
FA 22:6	C22H32O2	328.24	8.15	1.05121	2
FA 16:1	C16H30O2	254.225	8.06	7.93723	2
alpha-15,16-DiHODE	C18H32O4	312.23	6.65	2.91383	4
FA 18:1	C18H34O2	282.256	6.88	1.08858	2
CAR 18:2	C25H45NO4	423.335	6.34	0.902341	2
FA 16:0	C16H32O2	256.424	18.796	5.25108	1
FA 8:0	C8H16O2	144.211	9.79	12.6282	1
FA 4:0	C4H8O2	88.1051	7.66	5.12752	1
FA 8:1;O2	C8H14O4	174.194	15.283	6.50817	1
FA 26:1;O2	C26H50O4	426.371	8.97	1.74282	4
FA 18:0	C18H36O2	284.272	5.07	1.02172	2
FA 20:0	C20H40O2	312.303	4.9	1.7117	2
FA 26:0;O	C26H52O3	412.392	9.86	2.16592	4
ent-10-A4-NeuroP	C22H30O4	358.214	8.7	0.758614	4
FA 22:12	C22H20O2	316.146	9.2	1.46999	4
FA 20:3	C20H34O2	306.256	3.2	1.15778	2
FA 18:2	C18H32O2	280.24	2.72	1.18979	2
FA 15:0	C15H30O2	242.225	2.63	2.11576	4
FA 14:0	C14H28O2	228.209	2.09	1.88499	2
FA 18:3	C18H30O2	278.225	2.09	1.00305	2
FA 20:4	C20H32O2	304.24	2.61	2.38282	2
FAHFA 17:1- 8-O-14:0	C31H58O4	494.433	8.72	0.64498	4
FAHFA 18:2- 2-O-17:0	C35H64O4	548.481	9.35	0.811725	4
FAHFA 20:4- 13-O-17:0	C37H64O4	572.481	9.74	1.23743	4
FAHFA 15:1- 17-O-20:0	C35H66O4	550.496	9.73	0.566596	4
Carboxylic acids and derivatives
Arg Ile Met	C17H34N6O4S	418.236	5.17	2.52113	4
Arg Trp Val	C22H33N7O4	459.259	6.07	2.72822	4
Lys His Cys	C15H26N6O4S	386.174	5.58	0.363541	4
His Met Lys	C17H30N6O4S	414.205	6.07	0.840115	4
L-serine	C3H7NO3	105.093	9.789	4.81657	1
5-Aminolevulinic acid	C5H9NO3	131.13	9.95	5.82146	1
L-Glutamic acid	C5H9NO4	147.129	14.472	5.20123	1
L-Tyrosine	C9H11NO3	181.189	17.355	5.6359	1
L-Aspartic acid	C4H7NO4	133.103	13.304	7.25208	1
Pentacosanoylglycine	C27H53NO3	439.402	6.53	2.19422	3
L-Isoleucine	C6H13NO2	131.173	10.329	5.32859	1
Fumaric acid	C4H4O4	116.072	10.973	6.07333	1
L-Phenylalanine	C9H11NO2	165.189	14.577	4.61769	1
Aminomalonic acid	C3H5NO4	119.076	12.693	7.07398	1
L-Methionine	C5H11NO2S	149.211	13.271	6.06438	1
L-valine	C5H11NO2	117.146	9.223	4.57581	1
L-Cystine	C6H12N2O4S2	240.3	21.244	7.96324	1
L-Leucine	C6H13NO2	131.173	8.292	4.56788	1
L-Histidine	C6H9N3O2	155.155	17.767	6.08307	1
Oxalic acid	C2H2O4	90.0349	8.105	5.49906	1
sarcosine	C3H7NO2	89.0932	8.031	6.00238	1
Citric acid	C6H8O7	192.124	16.77	3.78912	1
L-Hydroxyproline	C5H9NO3	131.13	13.387	5.70812	1
L-Threonine	C4H9NO3	119.119	11.63	3.9926	1
3-aminoisobutyric acid	C4H9NO2	103.12	9.099	4.29822	1
Pipecolic acid	C6H11NO2	129.157	11.295	4.42756	1
L-Cysteine	C3H7NO2S	121.158	13.737	13.7165	1
malonic acid	C3H4O4	104.061	8.921	10.2103	1
Glycine	C2H5NO2	75.0666	7.69	4.0001	1
5-Oxoproline	C5H7NO3	129.114	13.316	4.94554	1
L-Ornithine	C5H12N2O2	132.161	16.71	8.08457	1
Aconitic acid	C6H6O6	174.108	15.9	11.4642	1
N-methylalanine	C4H9NO2	103.12	8.384	5.52307	1
succinic acid	C4H6O4	118.088	10.54	5.81538	1
L-Alanine	C3H7NO2	89.0932	12.105	2.64535	1
L-proline	C5H9NO2	115.13	8.578	13.7351	1
alanyl valine	C8H16N2O3	188.227	15.952	9.1558	1
Methyl aminoacetate	C3H7NO2	89.0932	12.05	4.0521	1
Glycerolipids
TG 56:4	C59H106O6	910.799	15.83	0.734728	4
MG 16:0	C19H38O4	330.503	23.447	4.248	1
TG 56:6	C59H102O6	906.768	15.82	2.47391	2
TG 54:3	C57H104O6	884.783	15.8	1.08685	2
TG 56:5	C59H104O6	908.783	15.59	0.75888	2
TG 55:6	C58H100O6	892.752	15.54	4.06584	4
TG 54:4	C57H102O6	882.768	15.29	1.20214	2
DG 23:0	C26H50O5	442.366	7.87	4.42722	4
DG 36:2	C39H72O5	620.538	15.27	3.03312	4
TG 57:3	C60H110O6	926.83	15.27	1.04504	4
TG 46:0	C49H94O6	778.705	15.25	3.60022	2
TG 56:8	C59H98O6	902.736	14.91	1.07404	2
TG 54:5	C57H100O6	880.752	14.87	0.550802	2
DG 36:3	C39H70O5	618.522	12.63	2.16783	4
DG 35:2	C38H70O5	606.522	12.55	1.49927	4
DG 34:2	C37H68O5	592.507	12.52	1.64972	3
DG 37:3	C40H72O5	632.538	12.63	1.20142	4
DG 27:0	C30H58O5	498.428	8.59	2.05153	2
TG 29:0	C32H60O6	540.439	8.72	1.05826	3
DG 32:0	C35H68O5	568.507	14.86	2.81326	4
TG 54:6	C57H98O6	878.736	14.86	0.712609	2
TG 54:7	C57H96O6	876.721	14.86	1.04431	2
TG 56:7	C59H100O6	904.752	14.85	0.630423	2
MG 18:0	C21H42O4	358.556	24.858	6.80048	1
TG 50:3	C53H96O6	828.721	14.81	1.13737	2
DG 32:1	C35H66O5	566.491	14.8	2.44096	4
TG 56:9	C59H96O6	900.721	14.64	0.888624	3
TG 52:5	C55H96O6	852.721	14.53	1.02424	2
TG 54:8	C57H94O6	874.705	14.53	0.690671	2
DG 34:3	C37H66O5	590.491	14.49	0.707227	2
DG 36:4	C39H68O5	616.507	14.49	0.84993	3
TG 50:4	C53H94O6	826.705	14.47	1.23935	2
TG 52:7	C55H92O6	848.689	14.46	2.04843	2
TG 53:5	C56H98O6	866.736	14.46	0.791442	5
TG 42:0	C45H86O6	722.642	14.35	1.58882	2
TG 54:9	C57H92O6	872.689	14.27	0.824614	4
TG 52:6	C55H94O6	850.705	14.26	0.895716	2
DG 36:5	C39H66O5	614.491	14.21	1.1313	2
TG 50:5	C53H92O6	824.689	14.2	1.5787	2
TG 52:8	C55H90O6	846.674	14.19	1.92947	4
TG 46:2	C49H90O6	774.674	12.35	0.905033	2
TG 33:0	C36H68O6	596.502	9.8	1.01957	4
DG 40:8	C44H70O5	678.522	11.26	2.42734	4
TG 56:11	C59H92O6	896.689	14.13	1.7799	4
DG 33:3	C36H64O5	576.475	5.29	0.913381	4
MG 24:0	C27H54O4	442.402	9.14	2.19132	4
DG 33:4	C36H62O5	574.46	2.17	2.01882	4
DG 38:6	C41H68O5	640.507	10.89	3.08232	4
DG O-32:2	C35H66O4	550.496	3.76	1.07964	4
DG 38:4	C41H72O5	644.538	8.34	0.73586	2
DG 38:3	C41H74O5	646.554	9	1.00836	4
DG 37:7	C40H64O5	624.475	13.23	1.0229	3
Glycerophospholipids
PG 44:5	C50H89O10P	880.619	13.19	0.927311	4
PG 43:2	C49H93O10P	872.651	13.18	1.42312	4
PA 46:3	C49H91O8P	838.645	13.17	1.55121	5
PE 40:3	C45H84NO8P	797.593	13.17	1.2104	4
TG 48:5	C51H88O6	796.658	13.01	0.826751	5
PC 38:1	C46H90NO8P	815.64	12.99	1.27923	4
PG O-42:3	C48H91O9P	842.64	12.97	1.21821	5
PA O-35:1	C38H75O7P	674.525	12.94	1.86149	4
PE O-37:0	C42H86NO7P	747.614	12.86	0.855305	4
PE O-36:1	C41H82NO7P	731.583	12.83	1.61089	4
PE 36:0	C41H82NO8P	747.578	12.83	1.72614	4
PE O-42:5	C47H86NO7P	807.614	12.76	1.8875	4
PA 44:3	C47H87O8P	810.614	12.76	1.74062	5
PE O-34:0	C39H80NO7P	705.567	12.76	2.33309	4
PE 36:1	C41H80NO8P	745.562	12.59	1.27783	4
PS 38:0	C44H86NO10P	819.599	12.57	1.32931	4
PG O-42:5	C48H87O9P	838.609	12.56	1.69263	4
PG 44:2	C50H95O10P	886.666	13.36	1.15101	4
PC O-42:4	C50H94NO7P	851.677	13.25	0.989323	2
PA 50:0	C53H105O8P	900.755	14.2	0.776198	4
PA 48:2	C51H97O8P	868.692	14.54	1.88	4
PG O-42:4	C48H89O9P	840.624	12.56	2.71668	5
PE O-35:1	C40H80NO7P	717.567	12.56	1.36347	4
PC O-44:5	C52H96NO7P	877.692	13.37	2.25526	2
PC 37:1	C45H88NO8P	801.625	12.54	1.01109	4
PC 36:1	C44H86NO8P	787.609	12.52	0.998917	2
PE 39:0	C44H88NO8P	789.625	12.51	0.935823	5
PE 38:2	C43H82NO8P	771.578	12.48	0.738212	4
PS O-38:3	C44H82NO9P	799.573	9.59	5.04826	4
PC 32:0	C40H80NO8P	733.562	9.39	4.65368	2
PG 35:4	C41H73O10P	756.494	9.31	1.01418	4
PE 43:6	C48H84NO8P	833.593	8.74	7.6504	4
PG O-40:7	C46H79O9P	806.546	9.31	1.35603	4
PE O-36:3	C41H78NO7P	727.552	12.46	1.28233	2
PC 38:2	C46H88NO8P	813.625	12.36	0.480932	2
PA 42:3	C45H83O8P	782.583	12.34	2.62939	3
PE O-38:5	C43H78NO7P	751.552	12.33	1.41055	2
PG 38:3	C44H81O10P	800.557	12.32	0.787332	4
PC O-36:3	C44H84NO7P	769.598	12.31	1.10566	2
PE 34:0	C39H78NO8P	719.547	12.17	1.71481	4
PC O-34:1	C42H84NO7P	745.598	12.16	0.629955	2
PS 42:2	C48H90NO10P	871.63	12.13	2.39132	4
PC 38:3	C46H86NO8P	811.609	12.07	0.378896	2
PE O-42:7	C47H82NO7P	803.583	12.06	1.15103	5
PC 39:3	C47H88NO8P	825.625	12.06	1.03649	2
PE 40:5	C45H80NO8P	793.562	12.03	1.31189	2
PE O-37:2	C42H82NO7P	743.583	11.88	1.06457	2
PE 38:5	C43H76NO8P	765.531	11.62	3.5611	2
PC 37:2	C45H86NO8P	799.609	11.27	0.840792	2
PC 36:2	C44H84NO8P	785.593	11.25	0.853722	2
CL 80:2	C89H170O17P2	1573.19	11.22	1.54738	5
PC 33:0	C41H82NO8P	747.578	11.02	1.43826	4
PC 39:4	C47H86NO8P	823.609	10.93	0.759421	2
PC 38:4	C46H84NO8P	809.593	10.91	1.00952	2
CL 80:4	C89H166O17P2	1569.16	10.86	1.75587	5
PA O-37:3	C40H75O7P	698.525	10.75	1.88332	4
PS 40:1	C46H88NO10P	845.615	10.69	1.36499	4
PC 33:1	C41H80NO8P	745.562	10.55	0.738308	2
PG O-31:1	C37H73O9P	692.499	10.55	1.19401	2
PC 35:1	C43H84NO8P	773.593	10.54	1.00476	2
PC 34:1	C42H82NO8P	759.578	10.53	0.469447	2
PE 34:1	C39H76NO8P	717.531	10.36	1.5423	4
PE O-34:3	C39H74NO7P	699.52	10.35	2.96789	4
PC O-34:2	C42H82NO7P	743.583	10.34	0.49904	2
PE O-38:6	C43H76NO7P	749.536	10.29	1.00679	2
PE O-42:4	C47H88NO7P	809.63	10.23	1.16557	4
PC O-36:4	C44H82NO7P	767.583	10.03	0.452409	2
PC O-38:7	C46H80NO7P	789.567	10	0.673434	2
PC O-34:3	C42H80NO7P	741.567	9.98	0.56731	2
PC O-38:6	C46H82NO7P	791.583	9.88	0.920905	2
PS O-40:3	C46H86NO9P	827.604	9.85	1.39163	4
PE 40:6	C45H78NO8P	791.547	9.85	1.69005	4
PI 36:1	C45H85O13P	864.573	9.79	3.12831	2
PS 41:3	C47H86NO10P	855.599	9.75	1.29245	4
PA 42:5	C45H79O8P	778.551	9.72	0.787784	4
PC O-42:6	C50H90NO7P	847.645	9.71	1.0179	4
PS 40:2	C46H86NO10P	843.599	9.68	2.50078	4
PG 38:0	C44H87O10P	806.604	9.65	2.37779	4
PC O-36:5	C44H80NO7P	765.567	9.65	1.4043	2
PE O-38:7	C43H74NO7P	747.52	9.58	1.85063	2
PC 37:3	C45H84NO8P	797.593	9.57	1.01894	2
PA 43:6	C46H79O8P	790.551	9.55	0.353128	4
PS O-35:0	C41H82NO9P	763.573	9.45	0.584019	4
PS 37:0	C43H84NO10P	805.583	9.45	1.67387	4
PA 44:7	C47H79O8P	802.551	9.32	0.525774	4
PA 40:6	C43H73O8P	748.504	9.29	1.29565	4
PE 34:2	C39H74NO8P	715.515	9.26	1.03001	2
PA 36:1	C39H75O8P	702.52	9.14	0.992774	4
PI 38:3	C47H85O13P	888.573	8.99	1.48075	2
PS O-40:4	C46H84NO9P	825.588	8.97	0.846981	4
PS 42:4	C48H86NO10P	867.599	8.97	0.860867	4
CL 78:5	C87H160O17P2	1539.11	8.96	1.29834	5
CL 78:4	C87H162O17P2	1541.13	8.95	1.13217	5
PC 37:4	C45H82NO8P	795.578	8.78	0.766924	2
PS 40:9	C46H72NO10P	829.489	8.58	2.03069	5
PC O-36:6	C44H78NO7P	763.552	8.58	2.58723	4
PS O-33:0	C39H78NO9P	735.541	8.58	1.38618	4
PS 36:0	C42H82NO10P	791.568	8.55	1.03911	4
PC 32:1	C40H78NO8P	731.547	8.54	0.99584	2
PS 42:5	C48H84NO10P	865.583	8.45	0.820535	4
PC 38:6	C46H80NO8P	805.562	8.43	0.348622	2
PI 41:7	C50H83O13P	922.557	8.34	1.3469	4
PI 38:4	C47H83O13P	886.557	8.33	0.739899	2
PC O-37:4	C45H84NO7P	781.598	8.28	2.22963	2
PC 30:0	C38H76NO8P	705.531	8.27	0.53055	2
PC 40:7	C48H82NO8P	831.578	8.24	1.63372	2
PS O-36:1	C42H82NO9P	775.573	8.21	0.937919	4
PC O-40:6	C48H86NO7P	819.614	8.19	1.95342	2
PI 34:1	C43H81O13P	836.542	8.08	2.19981	2
DG 34:1	C37H70O5	594.522	8.06	0.714692	2
PS 40:3	C46H84NO10P	841.583	8.03	0.671859	3
PS 38:2	C44H82NO10P	815.568	7.94	0.894545	4
PS O-40:5	C46H82NO9P	823.573	7.83	0.799257	4
PC 39:6	C47H82NO8P	819.578	7.83	1.30384	3
PC 37:5	C45H80NO8P	793.562	7.81	1.12379	2
PS O-42:7	C48H82NO9P	847.573	7.58	0.875671	4
PC 33:2	C41H78NO8P	743.547	7.45	5.43498	2
PC 34:4	C42H76NO8P	753.531	7.28	0.679377	2
PI 38:5	C47H81O13P	884.542	7.19	0.811396	2
PS O-32:0	C38H76NO9P	721.526	7.17	1.46542	4
PI 34:2	C43H79O13P	834.526	7.16	2.25164	2
PI 36:4	C45H79O13P	858.526	7.05	1.8004	2
LPC 24:0	C32H66NO7P	607.458	6.87	2.12876	4
PI 32:1	C41H77O13P	808.51	6.87	2.48504	4
PG 35:5	C41H71O10P	754.479	6.86	1.27369	2
LPA 22:0	C25H51O7P	494.337	5.4	2.74245	5
LPC 18:1	C26H52NO7P	521.348	2.92	0.828621	2
LPC 19:1	C27H54NO7P	535.364	2.92	1.69949	2
LPC 17:0	C25H52NO7P	509.348	2.39	2.75122	4
LPS 22:1	C28H54NO9P	579.354	2.17	1.74105	4
LPA 18:2	C21H39O7P	434.243	2.16	2.01203	2
PC 31:1	C39H76NO8P	717.531	11.51	1.24328	4
PC 38:5	C46H82NO8P	807.578	11.5	0.566523	2
PS 11M5/13M5	C50H84NO12P	921.573	11.5	1.05392	4
PS 40:5	C46H80NO10P	837.552	11.36	1.50857	3
PC 31:2	C39H74NO8P	715.515	11.33	0.892392	4
PE 38:5;O	C43H76NO9P	781.526	11.31	8.03033	4
PC O-28:0	C36H76NO6P	649.541	11.3	4.84816	4
PC O-32:2	C40H78NO7P	715.552	11.3	1.56748	2
PS 35:2	C41H76NO10P	773.521	11.3	7.66481	4
PC 40:6	C48H84NO8P	833.593	11.29	7.74942	4
PE 36:4	C41H74NO8P	739.515	11.12	1.16309	2
PC 33:4	C41H74NO8P	739.515	11.12	0.886275	2
PS O-35:1	C41H80NO9P	761.557	11.09	1.20644	4
PC 40:5	C48H86NO8P	835.609	11.08	7.52413	2
PS 43:6	C49H84NO10P	877.583	11.05	1.16863	4
PC 36:4	C44H80NO8P	781.562	11.01	1.39188	2
PE 38:4	C43H78NO8P	767.547	11.01	0.71723	4
PE 39:5	C44H78NO8P	779.547	11.01	2.20662	4
PC 38:7	C46H78NO8P	803.547	10.99	1.33028	2
PC 34:3	C42H78NO8P	755.547	10.93	0.732382	2
PE 38:6	C43H74NO8P	763.515	10.89	1.37845	2
PS 38:3	C44H80NO10P	813.552	10.88	0.854412	4
PE 40:9	C45H72NO8P	785.5	10.88	3.47734	4
PC 35:4	C43H78NO8P	767.547	10.87	1.77982	2
PC 37:6	C45H78NO8P	791.547	10.77	0.925031	4
PC 35:5	C43H76NO8P	765.531	10.72	0.740723	4
PS 41:7	C47H78NO10P	847.536	10.72	1.26851	4
PE 37:2	C42H80NO8P	757.562	10.71	1.49808	4
PC 36:6	C44H76NO8P	777.531	10.71	1.45097	2
PE 39:4	C44H80NO8P	781.562	10.7	1.68049	4
PC 32:2	C40H76NO8P	729.531	10.56	1.33222	2
PC 40:8	C48H80NO8P	829.562	10.55	1.18071	2
PS 37:3	C43H78NO10P	799.536	10.36	1.68674	4
PC 36:5	C44H78NO8P	779.547	10.32	2.75119	2
PS O-38:4	C44H80NO9P	797.557	10.3	3.66522	4
PC 30:1	C38H74NO8P	703.515	10.29	2.0239	4
PE 31:0	C36H72NO8P	677.5	10.09	5.42551	4
PC 36:3	C44H82NO8P	783.578	7.43	5.36604	2
LPE 18:0	C23H48NO7P	481.317	7.37	0.442405	2
LPE 22:2	C27H52NO7P	533.348	7.17	1.41081	4
LPC 17:1	C25H50NO7P	507.332	6.98	0.850356	2
LPE 20:4	C25H44NO7P	501.286	6.6	1.5838	2
LPE 22:6	C27H44NO7P	525.285	6.6	1.33531	2
LPE 18:2	C23H44NO7P	477.286	6.58	0.936129	2
LPC 15:1	C23H46NO7P	479.301	6.39	0.562355	3
LPC 16:1	C24H48NO7P	493.317	6.39	1.24428	2
LPE 18:1	C23H46NO7P	479.301	6.95	1.36022	2
LPE 20:3	C25H46NO7P	503.301	6.3	1.67676	2
LPE 20:5	C25H42NO7P	499.27	6.3	3.61334	4
LPC 13:0	C21H44NO7P	453.286	6.19	1.17459	4
LPC 20:3	C28H52NO7P	545.348	6.86	1.52999	2
LPI 13:0	C22H43O12P	530.249	8.27	2.92948	4
PC 19:1	C27H52NO8P	549.343	6.86	1.78287	2
LPE 16:0	C21H44NO7P	453.286	6.76	1.03585	2
PS O-18:0/0:0	C24H50NO8P	511.327	5.35	2.57679	3
LPC O-14:1	C22H46NO6P	451.306	5.34	1.31571	4
1- 2-methoxy-13-methyl-pentadecanyl -sn-glycero-3-phosphoserine	C23H48NO9P	513.307	6.07	1.02186	4
PC 35:2	C43H82NO8P	771.578	9.19	7.91964	2
Hydroxy acids and derivatives
L-lactic acid	C3H6O3	90.0779	6.895	2.72075	1
alpha-Hydroxyisobutyric acid	C4H8O3	104.105	6.46	3.56749	1
3-Hydroxybutyric acid	C4H8O3	104.105	8.423	2.50061	1
Malic acid	C4H6O5	134.087	12.9	3.45754	1
Indoles and derivatives
L-Tryptophan	C11H12N2O2	204.09	0.73	1.77053	2
Indole-carboxaldehyde	C9H7NO	145.053	0.73	0.582464	2
Serotonin	C10H12N2O	176.095	0.73	1.07004	2
Indolelactic acid	C11H11NO3	205.074	0.73	0.752313	2
Tryptamine	C10H12N2	160.216	20.261	8.74718	1
Indole	C8H7N	117.058	0.73	0.775615	2
Keto acids and derivatives
pyruvic acid	C3H4O3	88.0621	6.723	9.06236	1
2-ketobutyric acid	C4H6O3	102.089	7.528	4.8005	1
acetoacetate	C4H6O3	102.089	7.712	6.83577	1
3-methyl-2-oxobutanoic acid	C5H8O3	116.115	7.538	2.92418	1
Ketoleucine	C6H10O3	130.142	9.178	3.85639	1
Alpha Ketoglutaric acid	C5H6O5	146.098	13.949	2.55342	1
2-keto-3-methylvaleric acid	C6H10O3	130.142	8.69	7.58684	1
Organooxygen compounds
Glycerol	C3H8O3	92.0938	10.06	2.66944	1
N-acetyl-D-mannosamine	C8H15NO6	221.208	18.94	4.7886	1
D-Fructose	C6H12O6	180.156	17.26	5.02143	1
Glyceric acid	C3H6O4	106.077	10.861	3.62857	1
mucic acid	C6H10O8	210.139	18.758	14.5203	1
gluconic acid	C6H12O7	196.155	17.605	5.31459	1
lactamide	C3H7NO2	89.094	8.381	3.64933	1
Sphingolipids
SM 40:1;O2	C45H91N2O6P	786.662	12.97	1.07523	2
CerP 40:1;O2	C40H80NO6P	701.572	12.97	0.763893	4
HexCer 42:1;O2	C48H93NO8	811.69	13.22	1.82194	2
SHexCer 42:1;O3	C48H93NO12S	907.642	13.19	2.03258	4
Lc3Cer	C40H72N2O18	868.478	7.81	6.42411	4
SM 36:0;O2	C41H85N2O6P	732.615	11.11	0.659655	2
HexCer 41:2;O2	C47H89NO8	795.659	10.53	1.26568	4
SM 34:1;O2	C39H79N2O6P	702.568	7.49	1.0122	2
SM 42:1;O2	C47H95N2O6P	814.693	13.17	1.34679	2
Cer 41:2;O2	C41H79NO3	633.606	13.16	0.776728	4
SM 43:2;O2	C48H95N2O6P	826.693	13.12	0.622754	2
SM 39:1;O2	C44H89N2O6P	772.646	12.97	0.972553	2
SM 41:2;O2	C46H91N2O6P	798.662	12.95	1.06987	2
HexCer 42:2;O3	C48H91NO9	825.669	12.84	1.48514	4
HexCer 42:1;O3	C48H93NO9	827.685	12.83	1.77734	5
SM 42:2;O2	C47H93N2O6P	812.677	12.83	0.785295	2
HexCer 40:1;O2	C46H89NO8	783.659	12.94	0.735615	4
SHexCer 40:1;O2	C46H89NO11S	863.616	8.18	3.14471	2
SM 35:1;O2	C40H81N2O6P	716.583	8.77	2.52841	4
SHexCer 42:2;O2	C48H91NO11S	889.631	8.66	1.30213	4
HexCer 39:2;O2	C45H85NO8	767.628	8.52	1.34808	5
SM 34:0;O2	C39H81N2O6P	704.583	10.53	0.679444	2
SM 37:1;O2	C42H85N2O6P	744.615	10.16	0.768777	2
Cer 43:1;O2	C43H85NO3	663.653	13.76	1.89032	4
SM 44:1;O2	C49H99N2O6P	842.724	13.52	1.5039	4
SHexCer 40:1;O3	C46H89NO12S	879.611	13.37	1.41118	4
SM 44:2;O2	C49H97N2O6P	840.708	13.36	1.9831	4
CerP 42:1;O2	C42H84NO6P	729.604	13.36	1.1544	4
SM 41:1;O2	C46H93N2O6P	800.677	13.36	0.885819	2
Cer 40:1;O2	C40H79NO3	621.606	13.27	1.6385	2
SHexCer 34:1;O3	C40H77NO12S	795.517	6.4	1.96502	4
SM 32:1;O2	C37H75N2O6P	674.536	6.87	1.85691	2
SM 33:1;O2	C38H77N2O6P	688.552	6.87	1.49421	2
SM 32:2;O2	C37H73N2O6P	672.521	8.77	0.732627	2
HexCer 38:1;O3	C44H85NO9	771.622	12.36	0.672232	4
SM 38:1;O2	C43H87N2O6P	758.63	12.43	0.758736	2
SM 40:2;O2	C45H89N2O6P	784.646	12.56	0.281564	2
SM 38:0;O2	C43H89N2O6P	760.646	12.43	1.08164	5
SM 39:2;O2	C44H87N2O6P	770.63	12.57	1.4425	4
CerP 38:1;O2	C38H76NO6P	673.541	12.43	1.31231	4
SM 30:1;O2	C35H71N2O6P	646.505	8.61	2.68303	4
Sterol Lipids
1alpha,25-dihydroxy-2alpha- 3-hydroxypropoxy vitamin D3	C30H50O5	490.366	8.57	2.54713	4
7alpha,24-dihydroxycholesterol	C27H46O3	418.345	8.52	0.788452	4
22:0-Glc-Cholesterol	C55H98O7	870.731	14.53	1.06607	4
22:2-Glc-cholesterol	C55H94O7	866.7	13.24	2.69882	5
CE 20:4	C47H76O2	672.585	15.61	2.3305	2
Cholesterol	C27H46O	386.355	15.6	0.622582	2
20:3-Glc-cholesterol	C53H88O7	836.653	12.43	1.12882	5
Taurochenodeoxycholic acid	C26H45NO6S	499.297	6.07	3.18838	4
1alpha,25-dihydroxy-2beta- 5-hydroxypentoxy vitamin D3	C32H54O5	518.397	7.95	3.17723	4
lithocholic acid sulfate	C24H40O6S	456.255	5.93	3.76975	4
6-dehydrotestosterone 17-glucosiduronic acid	C25H34O8	462.225	5.74	3.40295	4
Sulfoglycolithocholic acid	C26H43NO7S	513.276	5.69	1.86245	4
ST 27:1;O;S	C27H46O4S	466.312	4.88	0.653723	2
18:3-Glc-cholesterol	C51H84O7	808.622	12.76	1.43485	4
Deoxycholic acid	C24H40O4	392.293	6.33	1.19843	2
16-Dehydroprogesterone	C21H28O2	312.209	6.7	0.937218	2
Cholic Acid	C24H40O5	408.288	5.56	3.15303	4
Deoxycholic acid 3-glucuronide	C30H48O10	568.325	5.5	2.7384	4
Pregnanediol-3-glucuronide	C27H44O8	496.304	5.39	3.87799	4
7-Ketocholesterol	C27H44O2	400.334	2.26	1.81462	2
Chenodeoxycholic acid 3-sulfate	C24H40O7S	472.25	5.31	2.17315	4
Glycochenodeoxycholate-3-sulfate	C26H43NO8S	529.271	5.21	1.35678	4
Tetrahydroaldosterone-3-glucuronide	C27H40O11	540.257	5.2	4.40062	4
Glycochenodeoxycholic acid 3-glucuronide	C32H51NO11	625.346	5.12	1.90844	2
Glycocholic Acid	C26H43NO6	465.309	5.11	0.621316	2
Pregnanolone sulfate	C21H34O5S	398.213	5.04	3.44608	2
16a-Hydroxydehydroepiandrosterone 3-sulfate	C19H28O6S	384.161	4.13	2.18906	2
Dehydroepiandrosterone sulfate	C19H28O5S	368.166	4.81	0.983389	2
Epiandrosterone sulfate	C19H30O5S	370.181	4.93	1.35174	2
Others
Hypoxanthine	C5H4N4O	136.112	16.537	5.16906	1
Bilirubin	C33H36N4O6	584.264	9.2	1.82589	2
13'-Hydroxy-alpha-tocopherol	C29H50O3	446.376	9.15	4.17739	4
squalene	C30H50	410.73	25.177	19.153	1
Gluconic acid gamma-lactone	C6H8O6	176.124	17.755	19.3043	1
Ethanolamine	C2H7NO	61.0831	6.41	6.85828	1
D-sphingosine	C18H37NO2	299.492	22.079	25.53	1
urea	CH4N2O	60.0553	9.457	1.11802	1
1,3-Benzenediol	C6H6O2	110.037	0.65	1.05193	2
nicotinic acid	C6H5NO2	123.109	9.95	7.22822	1
Inosine	C10H12N4O5	268.226	23.499	24.8129	1
Cytidine	C9H13N3O5	243.217	20.933	12.0001	1
Hippuric acid	C9H9NO3	179.173	16.838	4.30296	1
Benzoic Acid	C7H6O2	122.123	9.618	8.63509	1
Uracil	C4H4N2O2	112.087	10.939	13.2836	1
Phenol sulphate	C6H6O4S	173.999	0.78	2.53223	3
4-Hydroxyphenyllactic acid	C9H10O4	182.173	17.54	7.24346	1

## Sheet: Table S3
Table S3: Statistical Analysis of Metabolite Differences
	RA vs HC				SLE vs HC				RA vs SLE
Compound	FC	p-value	FDR	VIP value	FC	p-value	FDR	VIP value	FC	p-value	FDR	VIP value
Fatty Acyls
FA 12:1	0.259569	3.4e-01	4.36e-01	#N/A	-31.9606	8.71e-03	3.29e-02	2.33856	47.3552	2.24e-01	7.11e-01	1.91601
FA 13:3;O	-1.72711	3.4e-01	4.36e-01	#N/A	-33.4931	6.07e-03	2.70e-02	2.35428	47.7635	1.49e-01	5.80e-01	2.01234
CAR 4:0	6.31602	8.15e-01	8.68e-01	#N/A	-27.943	1.82e-02	5.12e-02	2.02666	47.5443	7.11e-02	4.44e-01	2.17312
CAR 10:0	-36.6194	1.32e-03	1.03e-02	#N/A	-49.5707	6.61e-05	2.85e-03	#N/A	25.682	5.78e-01	8.77e-01	#N/A
trans-13-octadecenoic acid	9.85345	9.07e-01	9.35e-01		-12.0067	1.34e-01	2.10e-01		24.843	5.78e-01	8.77e-01
FA 12:0	-3.05704	2.27e-01	3.30e-01		-13.4234	2.37e-02	6.28e-02		11.9736	3.58e-01	8.30e-01
FA 11:3;O	-35.9235	2.06e-01	3.04e-01	1.60454	-28.1693	1.06e-01	1.76e-01	2.07113	-10.7951	7.42e-01	9.60e-01	#N/A
2-Hydroxy-3-methylbutyric acid	-11.1303	2.35e-01	3.35e-01		-11.0669	3.4e-01	4.32e-01		-0.0713748	4.89e-01	8.60e-01
Erucamide	16.2965	9.22e-01	9.42e-01		32.9737	4.51e-01	5.44e-01		-12.5417	3.58e-01	8.30e-01
3-Hydroxyisovaleric acid	-9.77752	7.65e-02	1.36e-01		4.2878	7.25e-01	7.77e-01		-13.487	2.24e-01	7.11e-01
FA 6:0	3.24759	3.11e-01	4.14e-01		10.1283	6.3e-02	1.18e-01		-6.24794	3.7e-01	8.30e-01
heptanoic acid	0.409362	6.13e-01	7.01e-01		-3.78268	4.55e-02	9.43e-02		4.35685	9.07e-02	4.55e-01
FA 17:0	-1.63154	5.72e-01	6.65e-01		-5.12325	2.65e-01	3.50e-01		3.68026	5.94e-01	8.82e-01
CAR 10:1	-18.5064	9.04e-02	1.56e-01	#N/A	-29.8623	4.74e-03	2.32e-02	#N/A	16.1908	4.74e-01	8.60e-01	#N/A
CAR 8:0	-18.8322	3.23e-02	7.28e-02	#N/A	-35.7573	7.6e-04	1.06e-02	#N/A	26.3454	4.47e-01	8.60e-01	#N/A
FA 10:3	-38.1253	7.2e-02	1.32e-01	1.56266	23.8848	2.33e-01	3.19e-01	#N/A	-50.0547	7.55e-01	9.62e-01	#N/A
FA 22:6	-6.81855	8e-01	8.56e-01	#N/A	-16.5141	1.62e-01	2.45e-01	1.17613	11.6133	3.02e-01	7.65e-01	#N/A
FA 16:1	15.6321	8e-01	8.56e-01	#N/A	-7.31123	6.66e-01	7.28e-01	#N/A	24.753	5.47e-01	8.77e-01	1.86498
alpha-15,16-DiHODE	22.371	3.21e-01	4.23e-01	#N/A	3.1111	6.95e-01	7.51e-01	1.09064	18.6787	4.07e-01	8.56e-01	1.64295
FA 18:1	5.1779	3.71e-01	4.64e-01	#N/A	-5.98218	3.6e-01	4.53e-01	1.06349	11.8702	6.1e-02	3.99e-01	#N/A
CAR 18:2	31.8029	4.77e-03	2.39e-02	#N/A	23.4179	3.07e-02	7.27e-02	#N/A	6.79397	5.47e-01	8.77e-01	#N/A
FA 16:0	3.86402	9.84e-01	9.89e-01		-6.96493	1.24e-01	2.00e-01		11.6396	2.16e-01	7.05e-01
FA 8:0	41.7852	3.4e-01	4.36e-01		2.54479	8.17e-01	8.51e-01		38.2666	4.33e-01	8.60e-01
FA 4:0	2.9032	7.26e-01	8.00e-01		1.33979	8.02e-01	8.41e-01		1.54274	8.65e-01	9.71e-01
FA 8:1;O2	13.7522	1.02e-01	1.72e-01		7.1969	6.08e-01	6.79e-01		6.11517	3.23e-01	7.96e-01
FA 26:1;O2	-36.6828	4.01e-05	1.23e-03	1.99926	-37.6346	3.95e-05	2.45e-03	2.54928	1.5261	9.01e-01	9.75e-01	#N/A
FA 18:0	-21.0669	2.02e-07	2.18e-05	1.49638	-11.4728	2.64e-04	6.32e-03	1.09279	-10.8374	1.94e-03	1.39e-01	#N/A
FA 20:0	-24.826	8.11e-03	3.15e-02	1.69607	-10.9066	2.48e-01	3.32e-01	#N/A	-15.6234	2.24e-01	7.11e-01	#N/A
FA 26:0;O	-43.901	2.73e-04	3.56e-03	2.33245	-34.686	2.84e-03	1.80e-02	2.54637	-14.1088	2.91e-01	7.51e-01	#N/A
ent-10-A4-NeuroP	32.3727	6.13e-01	7.01e-01	#N/A	-12.5956	3.75e-02	8.29e-02	#N/A	51.4487	3.02e-01	7.65e-01	#N/A
FA 22:12	-14.1403	3.21e-01	4.23e-01	#N/A	-24.4772	6.59e-02	1.22e-01	1.04426	13.687	7.42e-01	9.60e-01	#N/A
FA 20:3	2.83945	8.61e-01	9.01e-01	#N/A	-19.8748	5.75e-02	1.12e-01	1.40816	28.3485	7.85e-02	4.55e-01	#N/A
FA 18:2	14.5746	2.67e-01	3.69e-01	#N/A	-4.87596	5.67e-01	6.53e-01	#N/A	20.4476	1.84e-01	6.58e-01	#N/A
FA 15:0	0.811632	3.11e-01	4.14e-01	#N/A	-13.2727	1.06e-01	1.76e-01	1.19278	16.2398	6.09e-01	8.90e-01	#N/A
FA 14:0	0.248909	4.96e-01	5.97e-01	#N/A	-17.1333	3.94e-02	8.48e-02	1.24981	20.9761	2.42e-01	7.32e-01	#N/A
FA 18:3	19.1339	1.73e-01	2.65e-01	2.04662	-6.69046	5.67e-01	6.53e-01	2.3627	27.6761	3.01e-02	3.27e-01	#N/A
FA 20:4	-9.09027	3.4e-01	4.36e-01	#N/A	-19.254	4.13e-02	8.77e-02	#N/A	12.5873	4.89e-01	8.60e-01	#N/A
FAHFA 17:1- 8-O-14:0	-42.5487	1.86e-04	2.97e-03	2.15809	-37.9646	1.17e-03	1.26e-02	2.48769	-7.38936	5.03e-01	8.67e-01	#N/A
FAHFA 18:2- 2-O-17:0	-35.8108	1.72e-03	1.18e-02	1.68278	-26.4263	3.07e-02	7.27e-02	#N/A	-12.7552	2.52e-01	7.32e-01	#N/A
FAHFA 20:4- 13-O-17:0	-42.6437	1.16e-04	2.18e-03	2.0817	-29.5987	7.74e-03	3.18e-02	#N/A	-18.5294	2.33e-01	7.32e-01	#N/A
FAHFA 15:1- 17-O-20:0	-46.5303	2.17e-04	3.22e-03	2.16547	-32.4703	6.86e-03	2.90e-02	2.2076	-20.8204	2.52e-01	7.32e-01	#N/A
Carboxylic acids and derivatives
Arg Ile Met	-30.3555	2.65e-02	6.60e-02	2.29562	-30.5201	2.16e-01	3.00e-01	2.31588	0.236893	6.25e-01	8.96e-01	#N/A
Arg Trp Val	15.7021	7.07e-04	6.62e-03	#N/A	18.3502	1.9e-03	1.48e-02	#N/A	-2.23756	8.65e-01	9.71e-01	#N/A
Lys His Cys	-11.4139	3.97e-03	2.14e-02	#N/A	-6.15665	6.37e-01	7.02e-01	#N/A	-5.60215	1.09e-01	5.02e-01	#N/A
His Met Lys	16.529	2.24e-03	1.36e-02	#N/A	18.3967	3.45e-03	1.86e-02	#N/A	-1.57753	9.91e-01	9.98e-01	#N/A
L-serine	-7.7583	2.84e-01	3.84e-01		1.79086	9.28e-01	9.39e-01		-9.38115	3.82e-01	8.44e-01
5-Aminolevulinic acid	-1.6977	5.46e-01	6.41e-01		2.39422	6.51e-01	7.14e-01		-3.99624	4.47e-01	8.60e-01
L-Glutamic acid	26.4697	9.04e-02	1.56e-01		27.1225	2.48e-01	3.32e-01		-0.513539	5.78e-01	8.77e-01
L-Tyrosine	-16.99	1.76e-02	5.22e-02		-7.637	8.94e-02	1.55e-01		-10.1263	5.78e-01	8.77e-01
L-Aspartic acid	58.0158	8.76e-01	9.10e-01		3.47374	6.8e-01	7.40e-01		52.711	8.47e-01	9.71e-01
Pentacosanoylglycine	45.4904	8.65e-08	1.24e-05	1.96691	35.0885	3.97e-06	8.55e-04	1.55098	7.70006	1.43e-01	5.66e-01	#N/A
L-Isoleucine	-11.3151	1.24e-01	2.03e-01		-2.46781	5.8e-01	6.58e-01		-9.07116	5.03e-01	8.67e-01
Fumaric acid	-1.49806	5.08e-01	6.07e-01		-7.20228	1.29e-01	2.07e-01		6.14694	5.94e-01	8.82e-01
L-Phenylalanine	3.38219	1.99e-01	2.96e-01		3.13796	8.17e-01	8.51e-01		0.236804	4.61e-01	8.60e-01
Aminomalonic acid	-5.78129	8.61e-01	9.01e-01		-2.531	8.49e-01	8.75e-01		-3.33468	8.65e-01	9.71e-01
L-Methionine	-15.2959	2.92e-02	6.93e-02		-1.68504	5.01e-01	5.91e-01		-13.8441	2.61e-01	7.39e-01
L-valine	-3.86457	3.92e-01	4.87e-01		-4.7335	1.01e-01	1.73e-01		0.912103	5.03e-01	8.67e-01
L-Cystine	-3.01136	9.22e-01	9.42e-01		-0.13855	9.6e-01	9.67e-01		-2.8768	1e+00	1.00e+00
L-Leucine	-6.27755	2.27e-01	3.30e-01		-6.42365	8.21e-02	1.48e-01		0.156127	3.7e-01	8.30e-01
L-Histidine	-19.6231	4.77e-02	9.56e-02		-18.1214	4.55e-02	9.43e-02		-1.83409	9.91e-01	9.98e-01
Oxalic acid	1.47479	1e+00	1.00e+00		4.54996	4.51e-01	5.44e-01		-2.94134	5.94e-01	8.82e-01
sarcosine	-2.82278	9.38e-01	9.51e-01		2.12489	3.1e-01	3.99e-01		-4.84472	5.47e-01	8.77e-01
Citric acid	-28.8976	8.14e-04	6.92e-03		-19.9183	1.82e-02	5.12e-02		-11.2126	4.33e-01	8.60e-01
L-Hydroxyproline	12.6608	8.46e-01	8.91e-01		1.62263	4.88e-01	5.81e-01		10.8619	6.58e-01	9.21e-01
L-Threonine	-2.08163	6.27e-01	7.14e-01		2.14429	8.49e-01	8.75e-01		-4.13721	6.74e-01	9.29e-01
3-aminoisobutyric acid	-2.50178	3.6e-01	4.54e-01		10.1939	1.95e-01	2.75e-01		-11.5212	3.78e-02	3.44e-01
Pipecolic acid	-3.65982	6.68e-01	7.52e-01		-42.0967	4.04e-01	5.02e-01		66.3812	2.81e-01	7.51e-01
L-Cysteine	15.7474	1.61e-01	2.51e-01		8.11407	5.94e-01	6.69e-01		7.06043	5.32e-01	8.77e-01
malonic acid	-17.6596	4.29e-02	8.69e-02		-12.5842	1.34e-01	2.10e-01		-5.80612	7.77e-01	9.67e-01
Glycine	26.6091	7.65e-02	1.36e-01		19.0181	1.15e-01	1.86e-01		6.378	8.29e-01	9.71e-01
5-Oxoproline	9.13185	4.96e-01	5.97e-01		8.38123	4.16e-01	5.12e-01		0.692574	8.65e-01	9.71e-01
L-Ornithine	0.575276	3.71e-01	4.64e-01		1.34236	9.12e-01	9.25e-01		-0.75692	4.89e-01	8.60e-01
Aconitic acid	-12.8763	2.06e-01	3.04e-01		-16.9656	1.34e-01	2.10e-01		4.92482	7.42e-01	9.60e-01
N-methylalanine	-2.32399	1.39e-01	2.24e-01		61.3492	5.8e-01	6.58e-01		-39.463	1.25e-01	5.46e-01
succinic acid	-0.591903	8.15e-01	8.68e-01		-5.09112	3.2e-01	4.09e-01		4.74057	3.23e-01	7.96e-01
L-Alanine	-22.3949	1.14e-02	3.93e-02		-14.7182	1.06e-01	1.76e-01		-9.00158	4.2e-01	8.60e-01
L-proline	27.8895	7.7e-01	8.34e-01		14.6866	8.02e-01	8.41e-01		11.5122	8.29e-01	9.71e-01
alanyl valine	-35.9083	2.71e-01	3.73e-01		-4.72097	5.94e-01	6.69e-01		-32.7326	6.53e-01	9.21e-01
Methyl aminoacetate	-4.3966	4.71e-01	5.72e-01		-30.2343	3.5e-01	4.42e-01		37.035	8.12e-01	9.71e-01
Glycerolipids
TG 56:4	19.3797	5.4e-02	1.05e-01	1.16077	35.7153	1.54e-02	4.65e-02	1.36826	-12.0366	4.74e-01	8.60e-01	1.04761
MG 16:0	-5.78434	2.51e-01	3.51e-01		-7.12312	1.4e-01	2.17e-01		1.44145	9.73e-01	9.96e-01
TG 56:6	23.2834	2.78e-02	6.78e-02	1.21058	38.6889	8.21e-03	3.25e-02	1.43094	-11.108	3.35e-01	8.15e-01	#N/A
TG 54:3	16.6146	1.5e-01	2.38e-01	1.1737	43.3975	3.75e-02	8.29e-02	1.48303	-18.6774	3.35e-01	8.15e-01	1.26066
TG 56:5	18.7487	2.76e-01	3.74e-01	1.18215	33.0982	4.77e-02	9.56e-02	1.35896	-10.7811	4.61e-01	8.60e-01	1.06661
TG 55:6	17.31	7.33e-02	1.33e-01	1.0631	29.2568	4.34e-02	9.07e-02	1.17661	-9.24269	7.25e-01	9.53e-01	#N/A
TG 54:4	31.5655	3.23e-02	7.28e-02	1.44082	57.7676	1.46e-02	4.46e-02	1.65966	-16.608	3.95e-01	8.54e-01	1.20227
DG 23:0	-45.2661	2.4e-05	9.41e-04	2.34919	-33.2182	1.93e-03	1.48e-02	2.30917	-18.0407	2.35e-01	7.32e-01	#N/A
DG 36:2	25.7852	4.1e-02	8.41e-02	1.30776	42.6941	3.94e-02	8.48e-02	1.40528	-11.8497	7.59e-01	9.62e-01	1.05136
TG 57:3	18.6948	8.67e-02	1.51e-01	1.02866	34.1786	2.5e-02	6.45e-02	1.29278	-11.5397	5.63e-01	8.77e-01	1.01168
TG 46:0	19.0065	5.08e-01	6.07e-01	#N/A	-18.2909	7.2e-02	1.33e-01	#N/A	45.6467	1.88e-02	3.15e-01	2.04831
TG 56:8	26.5257	1.67e-02	5.06e-02	1.31678	39.3988	1.38e-02	4.44e-02	1.411	-9.23471	5.78e-01	8.77e-01	#N/A
TG 54:5	38.6795	1.5e-02	4.67e-02	1.55588	62.3945	1.38e-02	4.44e-02	1.66478	-14.6033	6.74e-01	9.29e-01	1.1309
DG 36:3	19.0951	1.15e-01	1.91e-01	#N/A	21.999	2.5e-02	6.45e-02	1.35956	-2.38033	6.42e-01	9.10e-01	#N/A
DG 35:2	34.2524	1.67e-02	5.06e-02	1.55014	32.2281	1.1e-02	3.79e-02	1.63382	1.53092	8.12e-01	9.71e-01	#N/A
DG 34:2	33.6618	2.39e-02	6.29e-02	1.34372	30.2688	1.82e-02	5.12e-02	1.26654	2.60461	8.83e-01	9.75e-01	#N/A
DG 37:3	19.4872	8.67e-02	1.51e-01	#N/A	23.3933	2.92e-02	7.07e-02	1.41536	-3.1656	8.47e-01	9.71e-01	#N/A
DG 27:0	-24.3119	8.59e-03	3.28e-02	1.56161	-22.9934	2.63e-02	6.60e-02	#N/A	-1.71227	9.01e-01	9.75e-01	#N/A
TG 29:0	-44.3182	5.7e-04	5.85e-03	1.86759	-47.404	1.51e-04	5.01e-03	2.23849	5.86701	8.12e-01	9.71e-01	#N/A
DG 32:0	33.915	9.63e-03	3.46e-02	1.454	26.5848	3.57e-02	8.01e-02	1.16818	5.79075	6.09e-01	8.90e-01	1.00022
TG 54:6	29.279	3.91e-02	8.14e-02	1.29677	36.245	3.94e-02	8.48e-02	1.32611	-5.11284	8.12e-01	9.71e-01	#N/A
TG 54:7	20.8981	3.55e-02	7.73e-02	1.13318	26.7105	6.3e-02	1.18e-01	1.15255	-4.58715	8.65e-01	9.71e-01	#N/A
TG 56:7	20.0077	1.15e-01	1.91e-01	1.16015	27.8283	2.5e-02	6.45e-02	1.2687	-6.11798	4.07e-01	8.56e-01	#N/A
MG 18:0	-13.1516	7.03e-02	1.29e-01		-9.80784	4.77e-02	9.56e-02		-3.70739	8.29e-01	9.71e-01
TG 50:3	28.7391	4.1e-02	8.41e-02	1.33926	22.654	1.75e-01	2.55e-01	1.09853	4.96113	5.63e-01	8.77e-01	1.0909
DG 32:1	23.4795	3.91e-02	8.14e-02	1.21104	11.5128	5.27e-01	6.13e-01	#N/A	10.7312	2.71e-01	7.39e-01	1.21397
TG 56:9	38.1611	6.82e-03	2.83e-02	1.53625	45.3036	2.63e-02	6.60e-02	1.42806	-4.91563	9.91e-01	9.98e-01	#N/A
TG 52:5	41.7905	2.52e-02	6.42e-02	1.50713	38.7564	6.3e-02	1.18e-01	1.31027	2.18668	7.77e-01	9.67e-01	1.0381
TG 54:8	35.7105	2.52e-02	6.42e-02	1.42825	32.8004	6.02e-02	1.16e-01	1.21413	2.19139	6.09e-01	8.90e-01	#N/A
DG 34:3	45.607	1.67e-02	5.06e-02	1.53516	32.3227	7.53e-02	1.37e-01	1.19769	10.0393	5.78e-01	8.77e-01	1.08141
DG 36:4	43.5278	2.28e-02	6.17e-02	1.49948	55.2905	3.07e-02	7.27e-02	1.46788	-7.57466	9.73e-01	9.96e-01	#N/A
TG 50:4	32.597	3.73e-02	7.95e-02	1.42179	26.9372	1.69e-01	2.49e-01	1.14414	4.45874	7.25e-01	9.53e-01	1.09919
TG 52:7	25.7998	2.92e-02	6.93e-02	1.27625	21.054	1.4e-01	2.17e-01	1.01576	3.92038	6.42e-01	9.10e-01	1.02395
TG 53:5	23.7779	2.28e-02	6.17e-02	1.25576	17.8539	1.95e-01	2.75e-01	#N/A	5.02654	5.94e-01	8.82e-01	#N/A
TG 42:0	-12.9197	1.27e-02	4.15e-02	1.0484	-9.78276	7.29e-03	3.02e-02	#N/A	-3.47706	8.29e-01	9.71e-01	#N/A
TG 54:9	32.9288	1.67e-02	5.06e-02	1.35649	19.3647	1.81e-01	2.61e-01	#N/A	11.3636	4.33e-01	8.60e-01	1.07405
TG 52:6	37.2371	3.07e-02	7.16e-02	1.3929	23.4078	2.24e-01	3.08e-01	1.04811	11.2062	4.47e-01	8.60e-01	1.0897
DG 36:5	46.708	2.28e-02	6.17e-02	1.5219	57.3036	1.1e-01	1.82e-01	1.30897	-6.73574	4.74e-01	8.60e-01	#N/A
TG 50:5	35.4158	3.55e-02	7.73e-02	1.42593	30.8392	3.1e-01	3.99e-01	1.13462	3.49789	4.61e-01	8.60e-01	1.10958
TG 52:8	30.461	2.92e-02	6.93e-02	1.36182	24.9088	3.01e-01	3.90e-01	1.07763	4.44502	4.61e-01	8.60e-01	1.07806
TG 46:2	-14.2373	4.77e-03	2.39e-02	1.03337	-11.3858	3.75e-02	8.29e-02	#N/A	-3.21791	4.47e-01	8.60e-01	#N/A
TG 33:0	-16.0674	2.94e-04	3.62e-03	1.82438	-12.3424	4.18e-03	2.14e-02	1.73734	-4.24949	3.7e-01	8.30e-01	#N/A
DG 40:8	-12.1054	6.07e-03	2.67e-02	1.74422	0.708445	8.49e-01	8.75e-01	1.2348	-12.7237	6.71e-03	2.89e-01	2.30485
TG 56:11	46.2735	6.06e-03	2.67e-02	1.58265	45.4189	5.75e-02	1.12e-01	1.24683	0.587693	4.61e-01	8.60e-01	#N/A
DG 33:3	-21.1449	1.99e-01	2.96e-01	1.05225	-8.44959	8.8e-01	8.95e-01	1.15777	-13.867	3.7e-01	8.30e-01	#N/A
MG 24:0	-39.0533	8.73e-04	7.24e-03	1.9805	-25.7275	1.34e-02	4.41e-02	2.08427	-17.9419	2.5e-01	7.32e-01	#N/A
DG 33:4	-28.1687	1.42e-02	4.46e-02	1.63476	-32.122	9.24e-03	3.40e-02	#N/A	5.82414	8.47e-01	9.71e-01	#N/A
DG 38:6	15.8182	2.76e-01	3.74e-01	1.07325	14.2452	1.88e-01	2.68e-01	1.16345	1.3768	9.01e-01	9.75e-01	#N/A
DG O-32:2	-48.8408	1.86e-04	2.97e-03	2.49472	-36.5114	6.07e-03	2.70e-02	#N/A	-19.4199	2.16e-01	7.05e-01	#N/A
DG 38:4	-16.6886	3.73e-03	2.06e-02	1.10444	-22.207	5.12e-05	2.45e-03	1.23782	7.09365	1.56e-01	5.94e-01	#N/A
DG 38:3	-7.20686	3.5e-01	4.46e-01	#N/A	-23.952	3.23e-03	1.86e-02	1.19249	22.0192	4.95e-02	3.68e-01	#N/A
DG 37:7	45.2728	3.77e-07	3.25e-05	1.90993	32.7888	2.32e-05	2.00e-03	1.49382	9.40137	8.24e-02	4.55e-01	#N/A
Glycerophospholipids
PG 44:5	-14.667	2.94e-04	3.62e-03	1.14602	-15.2715	1e-04	3.61e-03	1.11496	0.71343	8.47e-01	9.71e-01	#N/A
PG 43:2	-12.1499	1.72e-03	1.18e-02	1.21326	-10.424	3.45e-03	1.86e-02	1.14291	-1.92677	6.25e-01	8.96e-01	#N/A
PA 46:3	-19.0425	3.11e-05	1.12e-03	1.59908	-17.825	1.64e-04	5.05e-03	1.52559	-1.48159	7.25e-01	9.53e-01	#N/A
PE 40:3	-14.3447	2.34e-04	3.26e-03	1.35321	-11.2779	4.18e-03	2.14e-02	1.14098	-3.45668	4.74e-01	8.60e-01	#N/A
TG 48:5	-10.4126	9.41e-02	1.62e-01	#N/A	-14.7543	6.46e-03	2.81e-02	1.01183	5.09322	3.23e-01	7.96e-01	#N/A
PC 38:1	-10.4889	4.93e-02	9.79e-02	#N/A	-16.0234	8.21e-03	3.25e-02	1.01583	6.59056	2.91e-01	7.51e-01	#N/A
PG O-42:3	-12.5002	8.42e-05	1.73e-03	1.33886	-11.2953	3.33e-04	6.84e-03	1.06456	-1.35839	6.74e-01	9.29e-01	#N/A
PA O-35:1	17.2894	1.24e-01	2.03e-01	#N/A	20.7529	1.72e-02	5.02e-02	#N/A	-2.86825	7.59e-01	9.62e-01	#N/A
PE O-37:0	-13.3615	1.76e-02	5.22e-02	1.00287	-9.77701	9.73e-02	1.67e-01	#N/A	-3.97287	7.59e-01	9.62e-01	#N/A
PE O-36:1	-13.8662	9.63e-03	3.46e-02	1.30362	-16.6526	3.23e-03	1.86e-02	1.64277	3.34315	6.25e-01	8.96e-01	#N/A
PE 36:0	-14.1607	5.64e-02	1.09e-01	1.04467	-11.2162	4.77e-02	9.56e-02	#N/A	-3.31654	6.25e-01	8.96e-01	#N/A
PE O-42:5	-18.8457	4.36e-05	1.25e-03	1.65842	-14.3597	8.18e-04	1.10e-02	1.44118	-5.23814	2e-01	6.72e-01	#N/A
PA 44:3	-19.2434	1.59e-04	2.86e-03	1.6459	-18.1752	9.44e-04	1.11e-02	1.54371	-1.30543	5.47e-01	8.77e-01	#N/A
PE O-34:0	-24.0232	2.73e-04	3.56e-03	1.8119	-21.5076	2.17e-03	1.56e-02	1.76382	-3.20494	5.94e-01	8.82e-01	1.00885
PE 36:1	9.22919	2.67e-01	3.69e-01	#N/A	-5.5096	2.91e-01	3.79e-01	#N/A	15.5982	4.69e-02	3.61e-01	1.49076
PS 38:0	-11.6552	8.14e-04	6.92e-03	1.20312	-11.1224	3.45e-03	1.86e-02	1.14321	-0.599412	9.19e-01	9.82e-01	#N/A
PG O-42:5	-23.2356	1.02e-02	3.60e-02	1.29143	-12.1786	6.3e-02	1.18e-01	#N/A	-12.5903	3.46e-01	8.30e-01	#N/A
PG 44:2	-16.5317	4.59e-04	5.07e-03	1.36544	-11.0801	6.86e-03	2.90e-02	#N/A	-6.13095	2e-01	6.72e-01	#N/A
PC O-42:4	-13.5116	1.42e-02	4.46e-02	1.0704	-11.48	3.57e-02	8.01e-02	#N/A	-2.29507	5.78e-01	8.77e-01	#N/A
PA 50:0	27.0391	4.1e-02	8.41e-02	1.29051	20.9863	3.3e-01	4.20e-01	1.01865	5.0029	4.89e-01	8.60e-01	1.00701
PA 48:2	17.798	1.34e-02	4.32e-02	1.0544	16.0895	8.94e-02	1.55e-01	#N/A	1.47176	8.12e-01	9.71e-01	#N/A
PG O-42:4	-16.5393	6.08e-05	1.54e-03	1.46728	-13.1149	2.17e-03	1.56e-02	1.20055	-3.94124	2.52e-01	7.32e-01	1.27756
PE O-35:1	-11.6948	1.51e-03	1.10e-02	1.23397	-12.0697	2.48e-03	1.73e-02	1.31516	0.426361	9.37e-01	9.82e-01	#N/A
PC O-44:5	-13.9223	6.06e-03	2.67e-02	1.17358	-8.80609	4.13e-02	8.77e-02	#N/A	-5.6102	4.07e-01	8.56e-01	#N/A
PC 37:1	0.940446	8.61e-01	9.01e-01	#N/A	-10.1428	4.77e-02	9.56e-02	1.02023	12.3343	4.21e-02	3.49e-01	1.65215
PC 36:1	5.74786	2.35e-01	3.35e-01	#N/A	-5.81778	2.56e-01	3.41e-01	#N/A	12.2801	2.84e-02	3.27e-01	1.55116
PE 39:0	1.60646	8.46e-01	8.91e-01	#N/A	-13.889	3.94e-02	8.48e-02	1.01113	17.9947	2.53e-02	3.27e-01	1.44593
PE 38:2	-10.3609	5.16e-02	1.02e-01	1.03927	-13.6638	1.3e-02	4.33e-02	#N/A	3.82559	6.25e-01	8.96e-01	#N/A
PS O-38:3	4.66682	1.19e-01	1.98e-01	#N/A	0.751957	7.04e-01	7.59e-01	#N/A	3.88565	8.57e-02	4.55e-01	#N/A
PC 32:0	-20.3982	6.55e-03	2.79e-02	1.67526	-6.24925	6.82e-01	7.40e-01	#N/A	-15.0921	4.58e-02	3.59e-01	1.70147
PG 35:4	-12.7057	3.73e-02	7.95e-02	#N/A	-17.0144	1.46e-02	4.46e-02	1.37006	5.19212	4.47e-01	8.60e-01	#N/A
PE 43:6	14.1496	4.71e-01	5.72e-01	#N/A	20.2027	1.06e-01	1.76e-01	1.30839	-5.0358	6.58e-01	9.21e-01	#N/A
PG O-40:7	-12.3817	7.98e-02	1.41e-01	#N/A	-17.2083	9.8e-03	3.52e-02	1.2953	5.82989	4.07e-01	8.56e-01	#N/A
PE O-36:3	-9.9521	1.61e-01	2.51e-01	#N/A	-16.2112	1.54e-02	4.65e-02	1.05082	7.47004	3.82e-01	8.44e-01	#N/A
PC 38:2	-14.1888	5.38e-03	2.55e-02	1.02415	-8.45102	1.62e-01	2.45e-01	#N/A	-6.26748	2e-01	6.72e-01	#N/A
PA 42:3	-6.46014	3.11e-01	4.14e-01	#N/A	-18.0275	2.66e-03	1.76e-02	1.07994	14.1113	8.24e-02	4.55e-01	1.08538
PE O-38:5	-17.016	7.98e-02	1.41e-01	1.27343	-12.8257	2.4e-01	3.26e-01	#N/A	-4.8068	5.94e-01	8.82e-01	1.09391
PG 38:3	-13.1319	2.52e-02	6.42e-02	#N/A	-3.5634	6.51e-01	7.14e-01	#N/A	-9.92204	1.2e-01	5.33e-01	#N/A
PC O-36:3	-16.6823	2.52e-02	6.42e-02	1.19233	-6.90376	1.62e-01	2.45e-01	#N/A	-10.5037	5.32e-01	8.77e-01	#N/A
PE 34:0	-21.5111	4.26e-04	4.97e-03	1.35479	-12.9138	3.03e-03	1.84e-02	#N/A	-9.87221	4.74e-01	8.60e-01	#N/A
PC O-34:1	-5.55801	1.86e-01	2.79e-01	#N/A	-14.1612	1.17e-03	1.26e-02	1.01724	10.0226	4.61e-01	8.60e-01	#N/A
PS 42:2	-18.2879	2.28e-02	6.17e-02	1.33807	-6.22488	4.75e-01	5.69e-01	#N/A	-12.8637	3.7e-01	8.30e-01	1.65633
PC 38:3	1.50704	9.38e-01	9.51e-01	#N/A	-16.9779	3.57e-02	8.01e-02	1.07575	22.2651	8.65e-02	4.55e-01	1.27102
PE O-42:7	2.44409	6.97e-01	7.76e-01	#N/A	-9.04319	9.73e-02	1.67e-01	1.00179	12.6294	1.25e-01	5.46e-01	1.27855
PC 39:3	4.66812	6.13e-01	7.01e-01	#N/A	-12.563	1.15e-01	1.86e-01	1.2066	19.7069	9.07e-02	4.55e-01	1.6574
PE 40:5	-16.6888	1.27e-02	4.15e-02	1.3316	-8.00931	1.01e-01	1.73e-01	#N/A	-9.4352	5.18e-01	8.77e-01	#N/A
PE O-37:2	-13.8539	3.07e-02	7.16e-02	1.10696	-14.8272	1.66e-03	1.48e-02	1.06118	1.14276	7.08e-01	9.46e-01	#N/A
PE 38:5	30.2941	4.29e-02	8.69e-02	1.24472	4.17168	8.02e-01	8.41e-01	#N/A	25.0763	9.07e-02	4.55e-01	1.7749
PC 37:2	-5.78288	2.27e-01	3.30e-01	#N/A	-13.5756	1.9e-03	1.48e-02	1.01985	9.01676	3.99e-02	3.44e-01	#N/A
PC 36:2	-5.16396	3.3e-01	4.32e-01	#N/A	-15.7843	1.55e-03	1.45e-02	1.07092	12.6109	2.84e-02	3.27e-01	1.11286
CL 80:2	-16.2361	4.93e-02	9.79e-02	1.16113	-31.0058	1.25e-03	1.32e-02	1.6458	21.4073	2.52e-01	7.32e-01	1.37213
PC 33:0	-11.2443	2.51e-01	3.51e-01	#N/A	-19.3354	2.63e-02	6.60e-02	1.00919	10.0306	2.91e-01	7.51e-01	#N/A
PC 39:4	-15.8698	1.08e-02	3.74e-02	1.27733	-13.6884	2.14e-02	5.83e-02	1.19954	-2.52727	5.32e-01	8.77e-01	#N/A
PC 38:4	-18.7923	9.1e-03	3.38e-02	1.20758	-20.0414	1.3e-02	4.33e-02	1.15033	1.56222	8.12e-01	9.71e-01	#N/A
CL 80:4	-14.4506	1.34e-01	2.16e-01	1.02124	-32.6094	2.32e-03	1.64e-02	1.73811	26.9457	4.95e-02	3.68e-01	1.92541
PA O-37:3	21.1377	1.07e-04	2.10e-03	1.236	18.6056	2.85e-04	6.47e-03	1.05885	2.13491	5.78e-01	8.77e-01	#N/A
PS 40:1	-30.0898	1.41e-03	1.07e-02	1.57266	-13.3521	6.3e-02	1.18e-01	#N/A	-19.3169	2.91e-01	7.51e-01	#N/A
PC 33:1	0.881649	9.53e-01	9.65e-01	#N/A	-9.01076	3.23e-03	1.86e-02	#N/A	10.8721	1.29e-02	3.12e-01	1.35147
PG O-31:1	2.26967	5.33e-01	6.28e-01	#N/A	-9.42286	6.07e-03	2.70e-02	#N/A	12.9089	5.04e-03	2.42e-01	1.43003
PC 35:1	-0.854076	7.41e-01	8.08e-01	#N/A	-10.7231	5.37e-03	2.49e-02	1.01306	11.0544	1.99e-02	3.15e-01	1.46077
PC 34:1	1.21738	9.22e-01	9.42e-01	#N/A	-13.6356	1.1e-02	3.79e-02	1.01112	17.198	9.96e-03	3.12e-01	1.54442
PE 34:1	-6.61682	2.76e-01	3.74e-01	#N/A	-12.9842	5.37e-03	2.49e-02	#N/A	7.31747	2e-01	6.72e-01	#N/A
PE O-34:3	5.90494	8e-01	8.56e-01	#N/A	-14.5564	9.24e-03	3.40e-02	#N/A	23.9473	3.99e-02	3.44e-01	1.48411
PC O-34:2	-20.8199	2.24e-03	1.36e-02	1.39074	-16.7403	3.03e-03	1.84e-02	1.07485	-4.89989	5.47e-01	8.77e-01	#N/A
PE O-38:6	-19.8008	2.78e-02	6.78e-02	1.16354	-20.7092	1.63e-02	4.85e-02	1.11738	1.14566	7.77e-01	9.67e-01	1.13594
PE O-42:4	-11.0216	2.51e-01	3.51e-01	#N/A	-19.5013	8.71e-03	3.29e-02	1.19774	10.5339	1.09e-01	5.02e-01	1.20478
PC O-36:4	-18.2281	7.23e-03	2.97e-02	1.17996	-14.9861	6.46e-03	2.81e-02	#N/A	-3.81351	9.37e-01	9.82e-01	#N/A
PC O-38:7	-17.6917	4.48e-03	2.30e-02	1.16588	-13.5549	2.92e-02	7.07e-02	#N/A	-4.7854	5.03e-01	8.67e-01	#N/A
PC O-34:3	-17.3557	2.28e-02	6.17e-02	1.31428	-11.145	1.63e-02	4.85e-02	#N/A	-6.98972	9.37e-01	9.82e-01	#N/A
PC O-38:6	-17.7835	5.06e-03	2.48e-02	1.24062	-13.9007	2.92e-02	7.07e-02	1.00731	-4.50964	7.94e-01	9.71e-01	#N/A
PS O-40:3	-71.7767	4.14e-09	1.78e-06	4.21361	-8.02103	2.09e-01	2.92e-01	#N/A	-69.3155	1.01e-07	4.36e-05	5.77959
PE 40:6	-14.304	5.4e-02	1.05e-01	1.0267	-13.6862	2.25e-02	6.11e-02	1.11416	-0.715805	9.19e-01	9.82e-01	#N/A
PI 36:1	-18.7173	2.65e-02	6.60e-02	#N/A	-21.9371	8.71e-03	3.29e-02	1.23211	4.12461	7.59e-01	9.62e-01	#N/A
PS 41:3	-17.4048	3.07e-02	7.16e-02	1.32341	-14.8968	1.51e-01	2.33e-01	1.21575	-2.94708	1.77e-01	6.45e-01	#N/A
PA 42:5	-24.3068	1.42e-02	4.46e-02	1.29567	-19.4824	1.69e-01	2.49e-01	1.00862	-5.99181	1.37e-01	5.52e-01	#N/A
PC O-42:6	-16.7659	2.28e-02	6.17e-02	1.15338	-23.2586	3.45e-03	1.86e-02	1.32284	8.4605	4.33e-01	8.60e-01	#N/A
PS 40:2	-15.4808	6.44e-02	1.21e-01	1.14982	-7.79617	2.16e-01	3.00e-01	#N/A	-8.33441	9.37e-01	9.82e-01	1.43633
PG 38:0	-23.3848	6.43e-03	2.77e-02	1.35977	-18.8314	2.37e-02	6.28e-02	1.22187	-5.60974	9.73e-01	9.96e-01	#N/A
PC O-36:5	-18.783	2.92e-02	6.93e-02	1.109	-10.3417	8.57e-02	1.52e-01	#N/A	-9.41492	9.37e-01	9.82e-01	#N/A
PE O-38:7	-16.5061	2.65e-02	6.60e-02	1.35472	-17.1609	5.37e-03	2.49e-02	1.28402	0.79046	9.37e-01	9.82e-01	#N/A
PC 37:3	-2.93307	7.85e-01	8.46e-01	#N/A	-12.4434	2.14e-02	5.83e-02	1.0986	10.862	1.04e-01	4.90e-01	#N/A
PA 43:6	-13.5595	1.2e-02	4.05e-02	#N/A	-15.2092	9.8e-03	3.52e-02	1.00782	1.9457	9.73e-01	9.96e-01	#N/A
PS O-35:0	2.19239	9.38e-01	9.51e-01	#N/A	-15.8265	2.37e-02	6.28e-02	1.1145	21.4068	8.65e-02	4.55e-01	1.4887
PS 37:0	4.03975	7.85e-01	8.46e-01	#N/A	-7.86466	8.57e-02	1.52e-01	1.02158	12.9206	1.37e-01	5.52e-01	1.74582
PA 44:7	-19.7962	2.28e-02	6.17e-02	1.13428	-14.7429	1.15e-01	1.86e-01	#N/A	-5.92716	3.82e-01	8.44e-01	#N/A
PA 40:6	6.80579	5.33e-01	6.28e-01	#N/A	-23.3282	2.62e-02	6.60e-02	1.45849	39.3025	1.04e-02	3.12e-01	2.57355
PE 34:2	43.2805	2.39e-02	6.29e-02	#N/A	14.3953	8.02e-01	8.41e-01	#N/A	25.2504	1.37e-01	5.52e-01	2.00973
PA 36:1	-14.2108	3.21e-01	4.23e-01	#N/A	-23.0482	2.77e-02	6.83e-02	1.097	11.4843	4.33e-01	8.60e-01	#N/A
PI 38:3	-8.29598	3.3e-01	4.32e-01	#N/A	-28.4779	9.44e-04	1.11e-02	1.59545	28.2178	2.53e-02	3.27e-01	#N/A
PS O-40:4	-17.0754	1.27e-02	4.15e-02	1.11586	-15.2613	6.02e-02	1.16e-01	#N/A	-2.14082	4.07e-01	8.56e-01	#N/A
PS 42:4	-12.2176	3.23e-02	7.28e-02	1.01342	-9.77785	1.62e-01	2.45e-01	1.04719	-2.70416	4.89e-01	8.60e-01	#N/A
CL 78:5	-15.4062	6.73e-02	1.24e-01	1.11938	-22.9267	4.18e-03	2.14e-02	1.29992	9.75763	2.71e-01	7.39e-01	#N/A
CL 78:4	-20.7003	2.52e-02	6.42e-02	1.37582	-29.2963	1.35e-03	1.32e-02	1.51293	12.1577	2.81e-01	7.51e-01	#N/A
PC 37:4	-15.1242	3.55e-02	7.73e-02	#N/A	-13.62	3.4e-02	7.87e-02	#N/A	-1.74145	5.47e-01	8.77e-01	#N/A
PS 40:9	30.1261	2.28e-02	6.17e-02	1.27571	-1.36177	5.8e-01	6.58e-01	#N/A	31.9226	2.12e-02	3.15e-01	1.90316
PC O-36:6	-30.5037	3.23e-02	7.28e-02	1.44662	5.0441	9.67e-01	9.71e-01	#N/A	-33.8409	2.69e-01	7.39e-01	#N/A
PS O-33:0	14.633	1.86e-01	2.79e-01	#N/A	-13.1247	1.81e-01	2.61e-01	#N/A	31.9512	2.68e-02	3.27e-01	2.49268
PS 36:0	6.52783	5.33e-01	6.28e-01	#N/A	-11.1806	6.89e-02	1.27e-01	#N/A	19.9376	3.19e-02	3.27e-01	2.16012
PC 32:1	18.6354	2.76e-01	3.74e-01	1.0239	-15.1803	6.3e-02	1.18e-01	1.12231	39.8677	1.38e-02	3.12e-01	2.22232
PS 42:5	-13.9463	7.33e-02	1.33e-01	1.12157	-9.90093	2.82e-01	3.70e-01	#N/A	-4.48994	5.78e-01	8.77e-01	#N/A
PC 38:6	-20.3988	2.39e-02	6.29e-02	1.3583	-13.4808	1.69e-01	2.49e-01	#N/A	-7.99598	3.58e-01	8.30e-01	#N/A
PI 41:7	-7.60557	3.73e-02	7.95e-02	#N/A	-12.2372	9.44e-04	1.11e-02	#N/A	5.27744	2.71e-01	7.39e-01	#N/A
PI 38:4	-18.8996	5.06e-03	2.48e-02	1.49623	-27.8684	4.69e-05	2.45e-03	1.47072	12.4339	4.33e-01	8.60e-01	#N/A
PC O-37:4	-14.9396	1.61e-01	2.51e-01	1.06766	-30.7444	4.74e-03	2.32e-02	1.57102	22.821	1.63e-01	6.15e-01	1.50657
PC 30:0	-11.924	4.14e-01	5.11e-01	#N/A	-33.4348	8.71e-03	3.29e-02	1.59751	32.3153	3.19e-02	3.27e-01	1.89362
PC 40:7	-14.3455	5.64e-02	1.09e-01	1.09626	-25.2813	1.77e-03	1.48e-02	1.37811	14.6361	3.02e-01	7.65e-01	#N/A
PS O-36:1	-11.9209	2.92e-02	6.93e-02	#N/A	-15.6303	1.9e-03	1.48e-02	1.06852	4.39658	3.7e-01	8.30e-01	#N/A
PC O-40:6	-9.91031	3.3e-01	4.32e-01	#N/A	-16.9395	8.71e-03	3.29e-02	1.04548	8.46273	4.89e-01	8.60e-01	#N/A
PI 34:1	-9.13314	2.43e-01	3.45e-01	#N/A	-21.9765	1.3e-02	4.33e-02	1.15996	16.4609	8.65e-02	4.55e-01	#N/A
DG 34:1	-1.13728	4.48e-01	5.50e-01	#N/A	-18.5098	2.77e-02	6.83e-02	1.04493	21.3186	1.77e-01	6.45e-01	1.20897
PS 40:3	-13.2368	1.55e-01	2.45e-01	1.03643	-20.249	5.05e-03	2.44e-02	1.06134	8.79257	1.7e-01	6.35e-01	#N/A
PS 38:2	4.73509	5.08e-01	6.07e-01	#N/A	-12.0096	5.24e-02	1.05e-01	#N/A	19.0301	2.84e-02	3.27e-01	1.72458
PS O-40:5	-20.0166	5.31e-04	5.58e-03	1.3613	-22.1192	2.64e-04	6.32e-03	1.35523	2.69978	6.25e-01	8.96e-01	#N/A
PC 39:6	-15.172	3.29e-03	1.87e-02	1.39841	-17.4594	1.35e-03	1.32e-02	1.3337	2.77125	7.08e-01	9.46e-01	#N/A
PC 37:5	-15.0465	2.78e-02	6.78e-02	1.28284	-5.31042	2.32e-01	3.18e-01	1.30327	-10.2821	9.37e-01	9.82e-01	#N/A
PS O-42:7	-19.2597	1.84e-03	1.22e-02	1.30864	-19.603	1.9e-03	1.48e-02	1.21595	0.42702	9.55e-01	9.92e-01	#N/A
PC 33:2	-5.20366	5.59e-01	6.55e-01	#N/A	-23.2204	1.46e-02	4.46e-02	#N/A	23.4656	5.5e-02	3.83e-01	#N/A
PC 34:4	-16.8915	1.73e-01	2.65e-01	#N/A	-27.7874	1.82e-02	5.12e-02	1.48691	15.0887	2e-01	6.72e-01	1.38478
PI 38:5	-11.2544	9.8e-02	1.66e-01	1.07656	-17.2938	5.49e-02	1.09e-01	1.13498	7.30221	5.78e-01	8.77e-01	1.26406
PS O-32:0	-5.25762	1e+00	1.00e+00	1.0375	-31.4527	5.75e-02	1.12e-01	1.58442	38.2146	3.77e-02	3.44e-01	2.25976
PI 34:2	9.9392	2.67e-01	3.69e-01	#N/A	-12.5063	2.56e-01	3.41e-01	#N/A	25.6539	1.14e-02	3.12e-01	1.96233
PI 36:4	0.575285	8.76e-01	9.10e-01	#N/A	-21.3938	1.1e-02	3.79e-02	1.10653	27.9484	8.73e-03	3.12e-01	2.14544
LPC 24:0	-15.5079	4.48e-03	2.30e-02	1.36159	-18.5754	3.03e-03	1.84e-02	1.49089	3.76723	5.18e-01	8.77e-01	1.04361
PI 32:1	15.0934	2.76e-01	3.74e-01	#N/A	-18.4413	1.88e-01	2.68e-01	1.0684	41.1173	3.99e-02	3.44e-01	2.67782
PG 35:5	-21.2386	1.41e-03	1.07e-02	1.29351	-20.9161	2.66e-03	1.76e-02	1.24231	-0.407801	9.91e-01	9.98e-01	#N/A
LPA 22:0	-5.1986	7.7e-01	8.34e-01	#N/A	-32.2259	1.23e-02	4.22e-02	1.47259	39.8785	3.57e-02	3.42e-01	#N/A
LPC 18:1	1.49835	7.41e-01	8.08e-01	#N/A	-12.8839	1.88e-01	2.68e-01	#N/A	16.5093	4.45e-02	3.55e-01	1.45963
LPC 19:1	3.38951	4.71e-01	5.72e-01	#N/A	-8.2056	2.48e-01	3.32e-01	1.04312	12.6316	8.24e-02	4.55e-01	#N/A
LPC 17:0	4.69467	1.73e-01	2.65e-01	#N/A	-8.20696	1.95e-01	2.75e-01	#N/A	14.0551	3.38e-02	3.31e-01	1.27972
LPS 22:1	-2.99324	7.12e-01	7.88e-01	#N/A	-11.7717	1.15e-01	1.86e-01	#N/A	9.94975	1.37e-01	5.52e-01	#N/A
LPA 18:2	1.37156	7.12e-01	7.88e-01	#N/A	-10.185	1.19e-01	1.93e-01	#N/A	12.8671	4.45e-02	3.55e-01	#N/A
PC 31:1	28.5208	6.44e-02	1.21e-01	1.46896	-4.63358	4.27e-01	5.25e-01	#N/A	34.7653	2.25e-02	3.23e-01	1.79712
PC 38:5	-11.7707	3.57e-02	7.73e-02	#N/A	-6.22496	4.04e-01	5.02e-01	#N/A	-5.91385	2.09e-01	6.99e-01	#N/A
PS 11M5/13M5	-10.1128	6.59e-02	1.23e-01	#N/A	-3.3872	5.8e-01	6.58e-01	#N/A	-6.96138	1.85e-01	6.58e-01	#N/A
PS 40:5	-12.3859	3.55e-02	7.73e-02	#N/A	-5.05277	4.16e-01	5.12e-01	#N/A	-7.72339	1.43e-01	5.66e-01	#N/A
PC 31:2	42.4929	1.08e-02	3.74e-02	1.51382	24.1047	1.75e-01	2.55e-01	1.07621	14.8167	2.61e-01	7.39e-01	#N/A
PE 38:5;O	-17.5963	3.93e-01	4.87e-01	1.11438	-13.0781	3.93e-01	4.91e-01	1.07684	-5.19793	7.51e-01	9.62e-01	1.21319
PC O-28:0	22.1218	3.62e-08	7.79e-06	2.5876	14.9241	5.3e-07	2.28e-04	2.78921	6.26298	9.51e-02	4.61e-01	1.51056
PC O-32:2	3.74844	1.61e-03	1.14e-02	1.72636	11.8736	6.4e-06	9.20e-04	2.87743	-7.26278	9.54e-04	8.23e-02	2.21892
PS 35:2	4.80662	2.33e-01	3.35e-01	#N/A	15.567	2.04e-04	5.49e-03	1.95326	-9.31095	3.53e-03	2.17e-01	1.56937
PC 40:6	5.70369	5.72e-01	6.65e-01	#N/A	35.1938	8.57e-02	1.52e-01	#N/A	-21.8132	2.16e-01	7.05e-01	1.3471
PE 36:4	43.8355	6.82e-03	2.83e-02	#N/A	37.87	4.34e-02	9.07e-02	1.57095	4.32685	8.65e-01	9.71e-01	#N/A
PC 33:4	26.9363	1.85e-02	5.43e-02	1.61735	23.4545	5.75e-02	1.12e-01	#N/A	2.8203	8.29e-01	9.71e-01	#N/A
PS O-35:1	-7.18762	1.86e-01	2.79e-01	#N/A	-15.3719	4.52e-04	7.80e-03	2.01715	9.6709	5.22e-02	3.69e-01	#N/A
PC 40:5	-2.47126	3.92e-01	4.87e-01	#N/A	15.4749	3.14e-02	7.39e-02	1.71434	-15.5412	1.69e-02	3.15e-01	1.81185
PS 43:6	-11.4245	9.8e-02	1.66e-01	#N/A	-16.5826	3.57e-02	8.01e-02	1.49731	6.18345	5.18e-01	8.77e-01	#N/A
PC 36:4	-6.34976	6.13e-01	7.01e-01	#N/A	-12.4454	8.94e-02	1.55e-01	1.03823	6.96206	2.71e-01	7.39e-01	#N/A
PE 38:4	-11.1893	3.6e-01	4.54e-01	#N/A	-15.6228	7.86e-02	1.43e-01	1.06975	5.25437	4.89e-01	8.60e-01	#N/A
PE 39:5	-18.5358	1.1e-01	1.85e-01	1.38985	-19.6724	3.23e-02	7.52e-02	1.55567	1.41489	6.74e-01	9.29e-01	#N/A
PC 38:7	-4.32061	9.07e-01	9.35e-01	#N/A	-13.0204	1.69e-01	2.49e-01	1.37042	10.0021	2.52e-01	7.32e-01	#N/A
PC 34:3	14.4894	6.44e-02	1.21e-01	#N/A	-3.92989	4.51e-01	5.44e-01	#N/A	19.1728	1.88e-02	3.15e-01	#N/A
PE 38:6	30.0363	1.44e-01	2.30e-01	#N/A	25.5678	6.02e-02	1.16e-01	1.37048	3.55863	8.12e-01	9.71e-01	#N/A
PS 38:3	-14.3602	8.32e-02	1.46e-01	#N/A	-8.34856	4.75e-01	5.69e-01	1.27913	-6.55929	2.71e-01	7.39e-01	#N/A
PE 40:9	38.4148	1.02e-01	1.72e-01	#N/A	33.427	4.13e-02	8.77e-02	1.79036	3.73822	9.55e-01	9.92e-01	#N/A
PC 35:4	-17.3923	3.91e-02	8.14e-02	1.43249	-10.4416	2.91e-01	3.79e-01	1.41148	-7.7611	2.52e-01	7.32e-01	#N/A
PC 37:6	-13.5678	1.02e-02	3.60e-02	#N/A	-15.0326	1.46e-02	4.46e-02	1.71606	1.72385	9.91e-01	9.98e-01	#N/A
PC 35:5	-11.1733	1.34e-01	2.16e-01	1.22067	-5.66794	2.73e-01	3.59e-01	#N/A	-5.83614	9.55e-01	9.92e-01	#N/A
PS 41:7	-13.6741	7.03e-02	1.29e-01	1.30349	-9.39012	2.09e-01	2.92e-01	#N/A	-4.7279	9.01e-01	9.75e-01	#N/A
PE 37:2	-17.1903	3.23e-02	7.28e-02	1.20072	-12.8924	1.56e-01	2.41e-01	1.27058	-4.93403	8.47e-01	9.71e-01	1.07446
PC 36:6	-14.2645	9.8e-02	1.66e-01	1.21388	-7.37884	2.73e-01	3.59e-01	1.1469	-7.43425	8.83e-01	9.75e-01	1.13546
PE 39:4	-16.141	6.73e-02	1.24e-01	1.32249	-10.1594	2.02e-01	2.84e-01	1.24744	-6.6581	8.83e-01	9.75e-01	1.15883
PC 32:2	-0.235096	9.22e-01	9.42e-01	#N/A	-23.4993	3.94e-02	8.48e-02	1.48216	30.4105	1.56e-02	3.15e-01	#N/A
PC 40:8	-13.7479	1.61e-03	1.14e-02	1.73351	-9.60587	3.23e-02	7.52e-02	#N/A	-4.58218	2e-01	6.72e-01	#N/A
PS 37:3	-12.547	4.71e-01	5.72e-01	#N/A	-23.9049	2.14e-02	5.83e-02	1.73667	14.926	9.51e-02	4.61e-01	#N/A
PC 36:5	6.84936	3.92e-01	4.87e-01	#N/A	-5.33825	2.24e-01	3.08e-01	1.09183	12.8749	9.07e-02	4.55e-01	#N/A
PS O-38:4	5.11489	6.83e-01	7.62e-01	#N/A	-11.9149	4.77e-02	9.56e-02	#N/A	19.3333	2.39e-02	3.27e-01	1.25581
PC 30:1	1.47227	7.55e-01	8.22e-01	#N/A	-12.1779	1.81e-01	2.61e-01	1.155	15.543	1.31e-01	5.48e-01	1.24779
PE 31:0	-15.8731	1.29e-01	2.10e-01	1.15076	-23.1809	1.72e-02	5.02e-02	1.55891	9.51303	2.61e-01	7.39e-01	#N/A
PC 36:3	-18.5058	6.91e-06	3.72e-04	#N/A	-3.60335	3.2e-01	4.09e-01	#N/A	-15.4595	4.51e-04	6.49e-02	#N/A
LPE 18:0	25.0578	1.07e-03	8.58e-03	1.50136	7.35477	3.71e-01	4.65e-01	#N/A	16.4902	2.12e-02	3.15e-01	1.34783
LPE 22:2	19.4021	3.73e-03	2.06e-02	1.30767	4.00528	5.94e-01	6.69e-01	#N/A	14.8039	6.1e-02	3.99e-01	1.36256
LPC 17:1	6.76676	2.67e-01	3.69e-01	1.06929	-4.08964	6.08e-01	6.79e-01	#N/A	11.3193	8.24e-02	4.55e-01	#N/A
LPE 20:4	22.8078	2.24e-03	1.36e-02	1.24345	8.04196	5.8e-01	6.58e-01	#N/A	13.6668	5.22e-02	3.69e-01	1.28368
LPE 22:6	26.1627	2.78e-02	6.78e-02	#N/A	6.27731	6.08e-01	6.79e-01	#N/A	18.7109	9.97e-02	4.78e-01	#N/A
LPE 18:2	36.2028	2.24e-03	1.36e-02	1.66271	-1.44188	7.86e-01	8.32e-01	#N/A	38.1954	4.7e-03	2.42e-01	2.19947
LPC 15:1	24.5317	2.16e-02	6.17e-02	1.40513	-0.747806	8.17e-01	8.51e-01	1.03221	25.4699	2.12e-02	3.15e-01	1.74798
LPC 16:1	24.8239	1.76e-02	5.22e-02	#N/A	-2.39103	7.1e-01	7.63e-01	#N/A	27.8816	1.88e-02	3.15e-01	#N/A
LPE 18:1	20.703	5.9e-02	1.13e-01	#N/A	-7.10775	4.75e-01	5.69e-01	#N/A	29.9388	1.38e-02	3.12e-01	#N/A
LPE 20:3	25.5165	5.4e-02	1.05e-01	1.26573	-0.430466	6.37e-01	7.02e-01	1.18185	26.0591	6.1e-02	3.99e-01	#N/A
LPE 20:5	55.6192	1.79e-01	2.73e-01	1.63036	3.96235	5.01e-01	5.91e-01	1.1899	49.688	1.2e-01	5.33e-01	2.04713
LPC 13:0	0.505131	8.76e-01	9.10e-01	#N/A	-11.8095	1.69e-01	2.49e-01	1.54301	13.9636	6.76e-02	4.28e-01	#N/A
LPC 20:3	20.8778	2.16e-02	6.17e-02	1.00109	1.37887	4.39e-01	5.36e-01	#N/A	19.2337	3.19e-02	3.27e-01	1.3423
LPI 13:0	20.6602	1e-03	8.16e-03	1.88245	12.384	1.3e-02	4.33e-02	1.72508	7.36417	1.77e-01	6.45e-01	#N/A
PC 19:1	21.2143	3.23e-02	7.28e-02	#N/A	1.10091	3.6e-01	4.53e-01	#N/A	19.8944	3.01e-02	3.27e-01	1.32743
LPE 16:0	38.0419	2.39e-03	1.43e-02	1.58313	12.789	4.16e-01	5.12e-01	#N/A	22.3896	6.42e-02	4.13e-01	1.50542
PS O-18:0/0:0	25.4466	1.44e-01	2.30e-01	#N/A	18.0429	4.77e-02	9.56e-02	#N/A	6.27204	6.91e-01	9.40e-01	#N/A
LPC O-14:1	27.0428	1.24e-01	2.03e-01	1.1616	22.4359	4.77e-02	9.56e-02	#N/A	3.76271	8.47e-01	9.71e-01	#N/A
1- 2-methoxy-13-methyl-pentadecanyl -sn-glycero-3-phosphoserine	12.7155	2.1e-03	1.36e-02	#N/A	13.5819	2.66e-03	1.76e-02	#N/A	-0.762762	7.42e-01	9.60e-01	#N/A
PC 35:2	23.2179	2.24e-03	1.36e-02	1.52078	6.82235	2.46e-01	3.32e-01	#N/A	15.3485	4.07e-02	3.44e-01	1.5123
Hydroxy acids and derivatives
L-lactic acid	5.82445	5.4e-02	1.05e-01		4.35661	1.06e-01	1.76e-01		1.40657	5.63e-01	8.77e-01
alpha-Hydroxyisobutyric acid	-0.999012	6.83e-01	7.62e-01		-0.0222153	8.64e-01	8.85e-01		-0.977014	7.77e-01	9.67e-01
3-Hydroxybutyric acid	-0.970334	3.4e-01	4.36e-01		103.66	5.14e-01	6.03e-01		-51.3751	1.31e-01	5.48e-01
Malic acid	6.55226	5.33e-01	6.28e-01		-0.0335905	5.53e-01	6.42e-01		6.58806	9.37e-01	9.82e-01
Indoles and derivatives
L-Tryptophan	-16.5176	4.22e-03	2.24e-02	1.07967	-11.7574	1.46e-02	4.46e-02	#N/A	-5.39439	3.95e-01	8.54e-01	#N/A
Indole-carboxaldehyde	-14.9401	5.38e-03	2.55e-02	#N/A	-10.7743	2.03e-02	5.67e-02	#N/A	-4.66884	4.74e-01	8.60e-01	#N/A
Serotonin	-14.1856	5.71e-03	2.62e-02	#N/A	-10.2589	2.77e-02	6.83e-02	#N/A	-4.37562	4.89e-01	8.60e-01	#N/A
Indolelactic acid	-15.4376	5.71e-03	2.62e-02	#N/A	-11.1495	1.72e-02	5.02e-02	#N/A	-4.82614	4.61e-01	8.60e-01	#N/A
Tryptamine	-7.2366	2.13e-01	3.12e-01		3.40946	8.64e-01	8.85e-01		-10.295	1.56e-01	5.94e-01
Indole	-15.0066	6.43e-03	2.77e-02	#N/A	-9.81907	3.07e-02	7.27e-02	#N/A	-5.75231	3.95e-01	8.54e-01	#N/A
Keto acids and derivatives
pyruvic acid	7.26101	3.6e-01	4.54e-01		5.30004	1e+00	1.00e+00		1.86227	5.03e-01	8.67e-01
2-ketobutyric acid	-16.1098	1.79e-01	2.73e-01		-15.9988	2.4e-01	3.26e-01		-0.132135	6.74e-01	9.29e-01
acetoacetate	-20.6817	1.27e-02	4.15e-02		-3.58719	5.27e-01	6.13e-01		-17.7305	1.49e-01	5.80e-01
3-methyl-2-oxobutanoic acid	-10.1894	8.59e-03	3.28e-02		-7.42157	8.94e-02	1.55e-01		-2.98976	3.7e-01	8.30e-01
Ketoleucine	-7.01292	3.5e-01	4.46e-01		-4.30095	1.75e-01	2.55e-01		-2.83385	8.47e-01	9.71e-01
Alpha Ketoglutaric acid	2.94392	7.41e-01	8.08e-01		-0.652847	9.44e-01	9.53e-01		3.62041	7.94e-01	9.71e-01
2-keto-3-methylvaleric acid	-3.73451	8.3e-01	8.82e-01		-0.572191	6.95e-01	7.51e-01		-3.18051	9.91e-01	9.98e-01
Organooxygen compounds
Glycerol	-3.32168	3.11e-01	4.14e-01		-24.9565	1.46e-02	4.46e-02		28.8296	2.42e-01	7.32e-01
N-acetyl-D-mannosamine	3.33518	6.4e-01	7.26e-01		-3.30499	5.14e-01	6.03e-01		6.86713	3.23e-01	7.96e-01
D-Fructose	13.8626	3.91e-02	8.14e-02		-2.43914	8.49e-01	8.75e-01		16.7093	9.51e-02	4.61e-01
Glyceric acid	-1.60579	8.46e-01	8.91e-01		-8.21554	6.37e-01	7.02e-01		7.20139	6.42e-01	9.10e-01
mucic acid	-29.386	3.6e-01	4.54e-01		-10.9554	8.68e-01	8.86e-01		-20.6982	2.2e-01	7.11e-01
gluconic acid	-33.4334	1.92e-01	2.88e-01		-7.57723	8.64e-01	8.85e-01		-27.976	3.46e-01	8.30e-01
lactamide	-2.10926	3.02e-01	4.07e-01		96.6075	5.01e-01	5.91e-01		-50.2101	1.2e-01	5.33e-01
Sphingolipids
SM 40:1;O2	-20.2364	7.07e-04	6.62e-03	1.34772	-22.3061	1.92e-04	5.49e-03	1.29123	2.66388	8.65e-01	9.71e-01	#N/A
CerP 40:1;O2	-16.0652	7.77e-05	1.67e-03	1.55035	-12.2821	6.1e-04	9.39e-03	1.08759	-4.3128	2.42e-01	7.32e-01	1.09365
HexCer 42:1;O2	-15.04	3.97e-03	2.14e-02	1.09276	-10.5639	2.63e-02	6.60e-02	#N/A	-5.00484	2e-01	6.72e-01	#N/A
SHexCer 42:1;O3	-13.2889	6.13e-04	6.14e-03	1.03883	-13.5213	6.57e-04	9.43e-03	#N/A	0.268758	7.94e-01	9.71e-01	#N/A
Lc3Cer	-18.0672	8.14e-04	6.92e-03	1.16253	-15.7808	7.29e-03	3.02e-02	#N/A	-2.71486	1e+00	1.00e+00	#N/A
SM 36:0;O2	-18.2688	2.39e-02	6.29e-02	1.08866	-18.3174	3.57e-02	8.01e-02	1.0153	0.0595122	9.01e-01	9.75e-01	#N/A
HexCer 41:2;O2	-1.74013	6.4e-01	7.26e-01	#N/A	-19.6607	2.03e-03	1.54e-02	1.29082	22.306	1.29e-02	3.12e-01	1.74124
SM 34:1;O2	-14.8976	4.29e-02	8.69e-02	1.23076	-16.6802	2.5e-02	6.45e-02	1.45711	2.13942	6.91e-01	9.40e-01	1.2153
SM 42:1;O2	-21.9951	2.34e-04	3.26e-03	1.71972	-19.888	1.35e-03	1.32e-02	1.52501	-2.63025	6.91e-01	9.40e-01	#N/A
Cer 41:2;O2	-5.94704	3.4e-01	4.36e-01	#N/A	-10.9641	1.29e-01	2.07e-01	1.00422	5.6349	6.09e-01	8.90e-01	#N/A
SM 43:2;O2	-13.6546	8.11e-03	3.15e-02	#N/A	-16.2089	4.74e-03	2.32e-02	1.03085	3.04849	8.83e-01	9.75e-01	#N/A
SM 39:1;O2	-14.7553	2.01e-04	3.09e-03	1.34158	-10.9179	2.84e-03	1.80e-02	1.03727	-4.3077	3.58e-01	8.30e-01	#N/A
SM 41:2;O2	-11.2689	7.66e-03	3.09e-02	1.17812	-13.1537	1.9e-03	1.48e-02	1.39187	2.17025	7.08e-01	9.46e-01	#N/A
HexCer 42:2;O3	-11.261	5.38e-03	2.55e-02	#N/A	-11.5474	3.23e-03	1.86e-02	1.08649	0.323768	9.37e-01	9.82e-01	#N/A
HexCer 42:1;O3	-12.7707	6.06e-03	2.67e-02	#N/A	-10.6865	8.21e-03	3.25e-02	#N/A	-2.33355	8.47e-01	9.71e-01	#N/A
SM 42:2;O2	-16.0417	7.66e-03	3.09e-02	1.42812	-17.9944	2.84e-03	1.80e-02	1.63616	2.38113	7.94e-01	9.71e-01	1.02857
HexCer 40:1;O2	-15.428	2.05e-02	5.98e-02	#N/A	-9.51362	1.45e-01	2.25e-01	#N/A	-6.53623	3.58e-01	8.30e-01	#N/A
SHexCer 40:1;O2	-16.6588	9.63e-03	3.46e-02	1.14867	-20.3489	4.45e-03	2.26e-02	1.2548	4.63289	6.09e-01	8.90e-01	#N/A
SM 35:1;O2	-15.607	1.85e-02	5.43e-02	1.00845	-16.8571	1.04e-02	3.67e-02	#N/A	1.50353	9.01e-01	9.75e-01	#N/A
SHexCer 42:2;O2	-18.8907	9.1e-03	3.38e-02	1.24588	-20.9624	9.8e-03	3.52e-02	1.1729	2.62114	8.83e-01	9.75e-01	#N/A
HexCer 39:2;O2	10.6905	5.86e-01	6.79e-01	#N/A	-16.8127	3.57e-02	8.01e-02	1.20559	33.0618	1.66e-02	3.15e-01	2.06286
SM 34:0;O2	-21.7422	1.72e-04	2.97e-03	1.85028	0.891617	7.4e-01	7.88e-01	#N/A	-22.4338	8.11e-04	8.23e-02	2.22796
SM 37:1;O2	-11.9085	2.16e-02	6.17e-02	1.00865	-13.2758	1.82e-02	5.12e-02	#N/A	1.57663	5.63e-01	8.77e-01	#N/A
Cer 43:1;O2	-17.8494	8.11e-03	3.15e-02	1.06574	-18.2747	9.24e-03	3.40e-02	#N/A	0.520489	8.47e-01	9.71e-01	#N/A
SM 44:1;O2	-26.1927	1.55e-05	7.43e-04	1.88974	-21.6689	6.57e-04	9.43e-03	1.55585	-5.77517	3.95e-01	8.54e-01	1.07704
SHexCer 40:1;O3	-20.4662	7.77e-05	1.67e-03	1.44847	-20.411	2.13e-05	2.00e-03	1.31647	-0.0692942	1e+00	1.00e+00	#N/A
SM 44:2;O2	-17.95	2.72e-03	1.61e-02	1.22687	-19.6235	3.88e-04	7.28e-03	1.20932	2.08214	9.91e-01	9.98e-01	#N/A
CerP 42:1;O2	-15.378	3.09e-03	1.78e-02	1.27551	-12.3932	2.14e-02	5.83e-02	#N/A	-3.40699	5.78e-01	8.77e-01	#N/A
SM 41:1;O2	-15.2165	1.34e-02	4.32e-02	#N/A	-13.5246	1.46e-02	4.46e-02	#N/A	-1.95657	7.25e-01	9.53e-01	#N/A
Cer 40:1;O2	15.8512	2.35e-01	3.35e-01	#N/A	19.4212	8.94e-02	1.55e-01	1.30123	-2.9894	7.77e-01	9.67e-01	#N/A
SHexCer 34:1;O3	-32.6382	4.01e-05	1.23e-03	2.02562	-30.7228	4.69e-05	2.45e-03	1.84478	-2.7648	9.37e-01	9.82e-01	#N/A
SM 32:1;O2	-16.1069	6.82e-03	2.83e-02	1.45753	-18.8957	2.17e-03	1.56e-02	1.57637	3.43855	8.29e-01	9.71e-01	1.14304
SM 33:1;O2	-16.3595	9.1e-03	3.38e-02	1.45712	-18.2766	5.37e-03	2.49e-02	1.53259	2.3458	7.42e-01	9.60e-01	1.17533
SM 32:2;O2	-11.7337	1.55e-01	2.45e-01	1.17058	-15.6382	3.45e-03	1.86e-02	1.90034	4.62831	4.47e-01	8.60e-01	#N/A
HexCer 38:1;O3	-14.7991	5.71e-03	2.62e-02	1.05095	-9.39885	1.34e-01	2.10e-01	#N/A	-5.9605	2.81e-01	7.51e-01	#N/A
SM 38:1;O2	-20.674	6.58e-04	6.45e-03	1.33109	-21.4795	8.79e-04	1.11e-02	1.25743	1.02584	9.73e-01	9.96e-01	#N/A
SM 40:2;O2	-17.3452	1.84e-03	1.22e-02	1.229	-18.4026	1.17e-03	1.26e-02	1.17611	1.29582	9.19e-01	9.82e-01	#N/A
SM 38:0;O2	-19.5027	4.59e-04	5.07e-03	1.28863	-21.0074	3.08e-04	6.65e-03	1.25534	1.90484	9.73e-01	9.96e-01	#N/A
SM 39:2;O2	-12.8348	4.93e-04	5.32e-03	1.33421	-10.9003	6.07e-03	2.70e-02	1.2907	-2.17117	5.32e-01	8.77e-01	1.07246
CerP 38:1;O2	-16.3027	6.08e-05	1.54e-03	1.46772	-15.4405	4.19e-04	7.53e-03	1.403	-1.01969	7.77e-01	9.67e-01	#N/A
SM 30:1;O2	-20.875	1.2e-02	4.05e-02	1.25713	-23.6354	6.86e-03	2.90e-02	1.76754	3.61479	7.94e-01	9.71e-01	#N/A
Sterol Lipids
1alpha,25-dihydroxy-2alpha- 3-hydroxypropoxy vitamin D3	-30.0579	7.59e-04	6.92e-03	1.58427	-23.8464	7.81e-03	3.18e-02	1.86456	-8.15656	5.11e-01	8.77e-01	#N/A
7alpha,24-dihydroxycholesterol	-24.808	2.39e-02	6.29e-02	1.37496	-25.6716	1.38e-02	4.44e-02	#N/A	1.16186	7.08e-01	9.46e-01	#N/A
22:0-Glc-Cholesterol	43.8991	2.65e-02	6.60e-02	1.53198	38.8661	6.3e-02	1.18e-01	1.32035	3.62435	7.25e-01	9.53e-01	1.03319
22:2-Glc-cholesterol	8.02074	7.17e-01	7.93e-01	#N/A	8.67988	4.88e-01	5.81e-01	#N/A	-0.606498	8.97e-01	9.75e-01	#N/A
CE 20:4	-28.1863	4.5e-02	9.06e-02	1.3106	-22.0776	1.81e-01	2.61e-01	1.12988	-7.8394	6.91e-01	9.40e-01	#N/A
Cholesterol	-26.9624	3.91e-02	8.14e-02	1.24772	-15.6925	4.39e-01	5.36e-01	#N/A	-13.3676	7.85e-02	4.55e-01	#N/A
20:3-Glc-cholesterol	-16.7728	3.41e-04	4.09e-03	1.4929	-16.9644	5.66e-04	9.04e-03	1.45002	0.230835	8.65e-01	9.71e-01	#N/A
Taurochenodeoxycholic acid	13.6037	3.09e-03	1.78e-02	#N/A	12.3197	1.04e-02	3.67e-02	#N/A	1.14316	6.58e-01	9.21e-01	#N/A
1alpha,25-dihydroxy-2beta- 5-hydroxypentoxy vitamin D3	-27.5918	4.48e-03	2.30e-02	1.57104	-33.0914	5.61e-04	9.04e-03	2.301	8.2195	7.96e-01	9.71e-01	#N/A
lithocholic acid sulfate	57.5805	1.61e-01	2.51e-01	1.40761	27.0955	4.44e-01	5.40e-01	#N/A	23.9859	1.03e-01	4.88e-01	#N/A
6-dehydrotestosterone 17-glucosiduronic acid	-15.2181	5.29e-01	6.28e-01	1.24926	-58.0966	7.53e-02	1.37e-01	#N/A	102.327	4.06e-01	8.56e-01	#N/A
Sulfoglycolithocholic acid	65.0582	1.24e-01	2.03e-01	1.59959	34.7247	1.69e-01	2.49e-01	#N/A	22.5152	3.35e-02	3.31e-01	#N/A
ST 27:1;O;S	-7.01489	9.8e-02	1.66e-01	#N/A	-11.8989	3.88e-04	7.28e-03	1.06491	5.54366	2.91e-01	7.51e-01	#N/A
18:3-Glc-cholesterol	-21.6228	7.77e-05	1.67e-03	1.78824	-17.762	1.77e-03	1.48e-02	1.64437	-4.69465	2.91e-01	7.51e-01	1.03688
Deoxycholic acid	96.7676	2.48e-01	3.51e-01	1.87988	42.4513	7.71e-01	8.18e-01	#N/A	38.1297	4.74e-01	8.60e-01	1.65581
16-Dehydroprogesterone	-0.740069	4.83e-01	5.85e-01	#N/A	-11.7335	1e-04	3.61e-03	#N/A	12.4548	4.14e-04	6.49e-02	#N/A
Cholic Acid	61.8915	7.35e-02	1.33e-01	1.42442	288.837	6.22e-01	6.92e-01	#N/A	-58.3652	3.54e-01	8.30e-01	#N/A
Deoxycholic acid 3-glucuronide	92.5147	3.55e-02	7.73e-02	1.72556	51.1585	8.21e-02	1.48e-01	#N/A	27.3595	5.78e-01	8.77e-01	#N/A
Pregnanediol-3-glucuronide	23.4091	7.4e-01	8.08e-01	1.21966	102.525	5.54e-01	6.42e-01	2.40265	-39.0648	7.09e-01	9.46e-01	#N/A
7-Ketocholesterol	-27.0754	8.11e-03	3.15e-02	1.62573	-28.0544	4.18e-03	2.14e-02	#N/A	1.36081	5.63e-01	8.77e-01	#N/A
Chenodeoxycholic acid 3-sulfate	63.2308	6.01e-01	6.94e-01	#N/A	66.6601	2.62e-01	3.47e-01	1.17901	-2.0577	7.03e-01	9.46e-01	#N/A
Glycochenodeoxycholate-3-sulfate	33.8623	3.55e-02	7.73e-02	#N/A	45.1787	1.34e-01	2.10e-01	#N/A	-7.79481	9.01e-01	9.75e-01	#N/A
Tetrahydroaldosterone-3-glucuronide	-53.5402	9.53e-03	3.46e-02	2.00681	-77.2018	9.54e-04	1.11e-02	2.56768	103.787	4.33e-01	8.60e-01	#N/A
Glycochenodeoxycholic acid 3-glucuronide	87.6336	7.53e-02	1.35e-01	1.76519	24.1634	7.4e-01	7.88e-01	#N/A	51.1183	1.3e-01	5.48e-01	#N/A
Glycocholic Acid	1000.11	5.68e-01	6.63e-01	#N/A	18.7733	1.31e-01	2.10e-01	1.59191	826.231	4.24e-01	8.60e-01	#N/A
Pregnanolone sulfate	-65.2145	2.2e-05	9.41e-04	3.73406	-38.8681	2.32e-02	6.25e-02	2.86603	-43.0975	1.17e-02	3.12e-01	3.24326
16a-Hydroxydehydroepiandrosterone 3-sulfate	-62.9992	8.19e-04	6.92e-03	3.10939	-22.4205	1.58e-01	2.42e-01	1.8792	-52.306	7.38e-02	4.55e-01	3.07974
Dehydroepiandrosterone sulfate	-71.2806	4.78e-06	3.43e-04	4.00144	-47.6526	1.44e-03	1.38e-02	3.48105	-45.137	1.84e-01	6.58e-01	2.76177
Epiandrosterone sulfate	-67.1892	5.75e-06	3.54e-04	3.4495	-47.4883	1.66e-03	1.48e-02	3.3399	-37.5172	4.33e-01	8.60e-01	2.11706
Others
Hypoxanthine	20.294	1.73e-01	2.65e-01		17.2436	2.48e-01	3.32e-01		2.60173	8.83e-01	9.75e-01
Bilirubin	-15.7712	2.35e-01	3.35e-01	1.19688	-19.17	1.06e-01	1.76e-01	#N/A	4.20485	7.59e-01	9.62e-01	#N/A
13'-Hydroxy-alpha-tocopherol	-41.8234	1.51e-03	1.10e-02	1.97933	-28.1452	4.34e-02	9.07e-02	#N/A	-19.0359	4.61e-01	8.60e-01	#N/A
squalene	-17.924	4.36e-01	5.37e-01		-2.79846	9.92e-01	9.94e-01		-15.561	3.12e-01	7.87e-01
Gluconic acid gamma-lactone	-15.1277	1.86e-01	2.79e-01		-5.84793	9.73e-02	1.67e-01		-9.8561	8.47e-01	9.71e-01
Ethanolamine	-2.51318	8.8e-01	9.12e-01		-15.1076	8.57e-02	1.52e-01		14.8357	1.3e-01	5.48e-01
D-sphingosine	-64.8865	6.26e-02	1.19e-01		-31.2983	6.73e-01	7.35e-01		-48.8899	2.61e-01	7.39e-01
urea	-10.5707	6.73e-02	1.24e-01		1.69827	7.4e-01	7.88e-01		-12.0641	5.8e-02	3.97e-01
1,3-Benzenediol	9.45384	6.68e-01	7.52e-01	#N/A	16.715	5.27e-01	6.13e-01	#N/A	-6.22128	4.61e-01	8.60e-01	#N/A
nicotinic acid	2.17294	6.83e-01	7.62e-01		0.90499	8.8e-01	8.95e-01		1.25658	5.32e-01	8.77e-01
Inosine	6.90876	9.69e-01	9.78e-01		-9.63979	1.1e-01	1.82e-01		18.314	9.07e-02	4.55e-01
Cytidine	14.4324	9.84e-01	9.89e-01		9.48181	6.37e-01	7.02e-01		4.52185	9.55e-01	9.92e-01
Hippuric acid	-18.1635	2.13e-01	3.12e-01		4.82935	3.5e-01	4.42e-01		-21.9336	5.78e-01	8.77e-01
Benzoic Acid	33.7089	2.51e-01	3.51e-01		-29.7693	3.1e-01	3.99e-01		90.3852	5.22e-02	3.69e-01
Uracil	9.39601	6.54e-01	7.40e-01		11.3356	2.16e-01	3.00e-01		-1.74215	5.47e-01	8.77e-01
Phenol sulphate	-21.9672	3.55e-02	7.73e-02	1.60155	-15.0199	1.62e-01	2.45e-01	1.60927	-8.17519	7.94e-01	9.71e-01	#N/A
4-Hydroxyphenyllactic acid	-20.6466	1.2e-02	4.05e-02		-4.96854	5.8e-01	6.58e-01		-16.4978	7.85e-02	4.55e-01

## Sheet: Table S4
Table S4. Metabolite-cytokine correlations in RA and SLE
Table S4a. Metabolite-cytokine correlations in RA
Var1	Var2	Rho	P_Value
PA 48:2	[143] "IL-12p70"	0.522957	0.0104542
SM 44:1;O2	[140] "CX3CL1"	-0.595997	0.00268981
SM 44:1;O2	[143] "IL-12p70"	-0.507813	0.0133709
SM 44:1;O2	[147] "TNFα"	-0.661725	0.000584073
SM 44:2;O2	[147] "TNFα"	-0.528293	0.0095607
PG 43:2	[140] "CX3CL1"	-0.571782	0.00436561
PA 46:3	[140] "CX3CL1"	-0.547072	0.00690158
PA 46:3	[143] "IL-12p70"	-0.55072	0.00646427
PE 40:3	[140] "CX3CL1"	-0.577712	0.00389055
PE 40:3	[143] "IL-12p70"	-0.545167	0.00713954
SM 42:1;O2	[140] "CX3CL1"	-0.553002	0.00620254
SM 42:1;O2	[143] "IL-12p70"	-0.578988	0.00379426
SM 43:2;O2	[147] "TNFα"	-0.607363	0.00211466
PE O-42:5	[143] "IL-12p70"	-0.51589	0.0117422
CerP 38:1;O2	[143] "IL-12p70"	-0.507813	0.0133709
20:3-Glc-cholesterol	[147] "TNFα"	-0.534223	0.0086426
FA 18:0	[139] "GM-CSF"	0.557944	0.00566603
FA 18:0	[140] "CX3CL1"	0.540153	0.00779866
FA 18:0	[145] "IL-1B"	0.572847	0.00427684
FA 18:0	[146] "IL-2"	0.584691	0.00338786
DG O-32:2	[139] "GM-CSF"	0.501112	0.0148585
FA 26:0;O	[144] "IL-17A"	0.547019	0.0069081
PC 32:0	[143] "IL-12p70"	0.598425	0.00869944
PC 32:0	[146] "IL-2"	0.641545	0.00410724
MG 24:0	[144] "IL-17A"	0.588906	0.00311167
Table S4b. Metabolite-cytokine correlations in SLE
Var1	Var2	Rho	P_Value
DG 37:7	[146] "GM-CSF"	-0.583546	0.00435879
DG 37:7	[147] "CX3CL1"	-0.547613	0.00833817
SHexCer 42:1;O3	[149] "IFNγ"	-0.647466	0.00112392
PE O-42:5	[146] "GM-CSF"	-0.50721	0.0159797
20:3-Glc-cholesterol	[150] "IL-12p70"	-0.507906	0.0158117
PC O-34:2	[153] "TNFα"	-0.561829	0.00739619
PC O-34:3	[153] "TNFα"	-0.597967	0.00392688
7-Ketocholesterol	[149] "IFNγ"	-0.536472	0.0100544
SM 30:1;O2	[148] "IFNα2"	-0.507066	0.0160145
L-Tryptophan	[147] "CX3CL1"	0.556089	0.00720074

## Sheet: Table S5
Table S5. Metabolite-HDL correlations in RA and SLE
Table S5a. Metabolite-HDL correlations in RA
Var1	Var2	Rho	P_Value
TG 54:5	[139] "HDL"	-0.56	0.00503412
DG 32:0	[139] "HDL"	-0.696	0.000223616
TG 56:9	[139] "HDL"	-0.607	0.00209419
PA 48:2	[139] "HDL"	-0.578	0.00382065
TG 56:11	[139] "HDL"	-0.65727	0.000655151
PG 43:2	[139] "HDL"	0.681998	0.000337983
PA 46:3	[139] "HDL"	0.515332	0.0118492
PE 40:3	[139] "HDL"	0.728487	8.09279e-05
SM 42:1;O2	[139] "HDL"	0.782394	1.02808e-05
SM 41:2;O2	[139] "HDL"	0.522255	0.0105765
SM 42:2;O2	[139] "HDL"	0.622651	0.00150809
PE O-36:1	[139] "HDL"	0.625619	0.00140946
PE O-42:5	[139] "HDL"	0.64639	0.000860753
18:3-Glc-cholesterol	[139] "HDL"	0.645895	0.000871283
PA 44:3	[139] "HDL"	0.596934	0.00263787
PE O-34:0	[139] "HDL"	0.55094	0.00643862
CerP 38:1;O2	[139] "HDL"	0.523739	0.010319
20:3-Glc-cholesterol	[139] "HDL"	0.516321	0.0116601
PS 40:1	[139] "HDL"	0.524728	0.0101502
PC O-34:2	[139] "HDL"	0.534619	0.00858391
LPC 24:0	[139] "HDL"	0.600891	0.0024278
SM 32:1;O2	[139] "HDL"	0.52275	0.0104901
SM 33:1;O2	[139] "HDL"	0.553413	0.00615643
PG 35:5	[139] "HDL"	0.597923	0.00258397
SHexCer 34:1;O3	[139] "HDL"	0.521761	0.0106635
PE 36:4	[139] "HDL"	-0.514837	0.0119448
SM 30:1;O2	[139] "HDL"	0.666172	0.000519827
Table S5b. Metabolite-HDL correlations in SLE
Var1	Var2	Rho	P_Value
SHexCer 40:1;O3	[146] "HDL"	0.535372	0.0102384
SM 42:2;O2	[146] "HDL"	0.552916	0.0076105
PE O-36:1	[146] "HDL"	0.595927	0.00342586
PE O-42:5	[146] "HDL"	0.605548	0.00282215
18:3-Glc-cholesterol	[146] "HDL"	0.605548	0.00282215
PA 44:3	[146] "HDL"	0.537636	0.00986249
PE O-34:0	[146] "HDL"	0.533108	0.010626
SM 39:2;O2	[146] "HDL"	0.659311	0.000845038
SM 40:2;O2	[146] "HDL"	0.520658	0.0129786
PE O-35:1	[146] "HDL"	0.56763	0.00586118
PE 38:2	[146] "HDL"	0.55518	0.0073163
PE O-36:3	[146] "HDL"	0.588004	0.00400109
PE O-37:2	[146] "HDL"	0.743069	7.43748e-05
PE 34:1	[146] "HDL"	0.531976	0.0108242
PC O-34:2	[146] "HDL"	0.567064	0.00592165
PE O-38:6	[146] "HDL"	0.561971	0.00648955
PC O-42:6	[146] "HDL"	0.543861	0.00888677
PC O-40:6	[146] "HDL"	0.511037	0.0150735
PC 39:6	[146] "HDL"	0.505378	0.0164289
SM 32:2;O2	[146] "HDL"	0.542729	0.009058
